# Supplementary material for: Ribosome Traffic on mRNAs Maps to Gene Ontology: Genome-wide Quantification of Translation Initiation Rates and Polysome Size Regulation
Source: PLoS Comput Biol. 2013 Jan 31;9(1):e1002866. doi: 10.1371/journal.pcbi.1002866 (PMC3561044; doi:10.1371/journal.pcbi.1002866)
Supplement: Table S1 — Dataset for the classification of the transcripts in the abrupt, smooth and hybrid classes, and values of the physiological and maximal quantities (initiation rates and ribosomal current) characteristic of each mRNA. In the second sheet one can find the database for the different estimators of protein production rates used in Fig. 7. (XLS) [file pcbi.1002866.s001.xls]

## Sheet: database
Gene name (systematic)	Gene name (standard)	ref	Class	M (Beyer)1	L (in codon)	alpha_phys	J_phys	rho_phys	Jmax	rho_max
YAL001C	TFC3	0	abrupt	0.62	1161	0.0276026	0.0258391	0.004683	0.220502	0.101156		1Beyer A, Hollunder J, Nasheuer HP, Wilhelm T (2004) Post-transcriptional expression regulation in the yeast Saccharomyces cerevisiae on a genomic scale. Mol. Cell. Proteomics 3: 1083 - 1092
YAL002W	VPS8	1	abrupt	0.33	1275	0.0121915	0.0118607	0.002259	0.216154	0.0876282
YAL003W	EFB1	2	smooth	61.95	207	0.359749	0.266006	0.025014	0.756842	0.0890907
YAL004W		3	hybrid	0.2	216	#N/A	#N/A	#N/A	0.223497	0.0723735
YAL005C	SSA1	4	smooth	11.69	643	#N/A	#N/A	#N/A	0.474879	0.0517901
YAL007C	ERP2	5	abrupt	1.94	216	0.0863937	0.0765904	0.011175	0.360099	0.0966415
YAL008W	FUN14	6	hybrid	0.9	199	0.150499	0.121746	0.023226	0.261326	0.0830582
YAL009W	SPO7	7	smooth	0.6	260	0.0476806	0.0437329	0.008418	0.290658	0.0812585
YAL010C	MDM10	8	abrupt	0.33	494	0.0736907	0.064157	0.011709	0.257663	0.0745707
YAL011W	SWC3	9	abrupt	0.56	626	0.0413169	0.038696	0.0069	0.246181	0.06377
YAL012W	CYS3	10	hybrid	14.13	395	0.178109	0.150291	0.021192	0.296718	0.0589623
YAL013W	DEP1	11	hybrid	1.24	421	0.0935074	0.0757518	0.015357	0.259549	0.0836767
YAL014C	SYN8	12	hybrid	1.27	256	0.0457253	0.0428636	0.009798	0.226252	0.0877585
YAL015C	NTG1	13	hybrid	0.49	400	0.0569848	0.0529665	0.010545	0.211601	0.065716
YAL016W	TPD3	15	hybrid	3.66	636	0.102335	0.0852116	0.014379	0.286193	0.0865487
YAL017W	PSK1	16	abrupt	0.45	1357	0.0336263	0.0317635	0.005805	0.252404	0.0670978
YAL018C		17	abrupt	0.11	326	0.144032	0.117917	0.020253	0.271762	0.083003
YAL019W-A		18	hybrid	3.88	190	0.0431586	0.0393264	0.007872	0.254509	0.0809871
YAL019W	FUN30	19	smooth	0.96	1132	#N/A	#N/A	#N/A	0.249652	0.0485087
YAL020C	ATS1	20	abrupt	0.53	334	0.086165	0.0740091	0.015669	0.254962	0.0785593
YAL021C	CCR4	21	smooth	1.41	838	0.0747139	0.0678142	0.012684	0.212667	0.0453207
YAL022C	FUN26	22	abrupt	1.02	518	0.0967767	0.0854593	0.016998	0.236428	0.0844816
YAL023C	PMT2	23	hybrid	3.8	760	0.142372	0.108116	0.01665	0.279196	0.0590146
YAL024C	LTE1	24	hybrid	0.16	1436	0.0303857	0.02864	0.005151	0.25337	0.0629755
YAL025C	MAK16	25	hybrid	2.12	307	0.123172	0.107936	0.016917	0.303019	0.0635055
YAL026C	DRS2	27	smooth	0.36	1356	#N/A	#N/A	#N/A	0.26924	0.0490739
YAL027W	SAW1	28	abrupt	0.63	262	0.111587	0.0892558	0.017838	0.261876	0.0904134
YAL028W	FRT2	29	abrupt	0.19	529	0.043977	0.0414625	0.008511	0.213586	0.0810447
YAL029C	MYO4	30	abrupt	1.58	1472	0.0138443	0.0132852	0.002235	0.234444	0.0757286
YAL030W	SNC1	31	smooth	2.99	118	0.131124	0.101189	0.019089	0.291507	0.0679213
YAL031C	GIP4	32	hybrid	0.49	761	0.0509434	0.0474618	0.008733	0.253938	0.0668413
YAL032C	PRP45	34	hybrid	0.18	380	0.0942804	0.0820011	0.015078	0.248712	0.0757313
YAL033W	POP5	35	smooth	1	174	0.103088	0.089135	0.019653	0.234195	0.0650346
YAL034C-B		36	hybrid	3.88	118	0.0321229	0.0310658	0.005877	0.277491	0.0770618
YAL034C	FUN19	37	hybrid	0.21	414	#N/A	#N/A	#N/A	0.274078	0.0774134
YAL034W-A	MTW1	38	hybrid	0.17	290	#N/A	#N/A	#N/A	0.287961	0.0803324
YAL035W	FUN12	39	abrupt	8.27	1003	0.100533	0.0897242	0.011655	0.352999	0.0660438
YAL036C	RBG1	40	abrupt	4.63	370	0.134266	0.119679	0.017877	0.323008	0.0871697
YAL037C-A		42	smooth	0.07	31	#N/A	#N/A	#N/A	0.36302	0.0878714
YAL037W		43	hybrid	0.27	268	0.0802953	0.0734149	0.015876	0.23105	0.0831709
YAL038W	CDC19	44	smooth	157.24	501	0.205187	0.169371	0.015993	0.709112	0.092059
YAL039C	CYC3	45	smooth	3.01	270	0.103808	0.0926619	0.017568	0.241929	0.0544859
YAL040C	CLN3	46	hybrid	1.59	581	0.029699	0.0285245	0.004776	0.262925	0.0616008
YAL041W	CDC24	47	abrupt	0.58	855	0.0533696	0.0492042	0.009588	0.219578	0.0728019
YAL042W	ERV46	49	smooth	3.94	416	0.136355	0.0984843	0.019839	0.261247	0.0705977
YAL043C	PTA1	50	abrupt	0.64	786	0.0601159	0.0552629	0.011076	0.226054	0.0966979
YAL044C	GCV3	51	abrupt	8.93	171	0.156898	0.132058	0.024327	0.299462	0.0918794
YAL045C		53	hybrid	0.22	103	0.108596	0.0903747	0.022794	0.224276	0.0872027
YAL046C	AIM1	54	smooth	1.06	119	0.105353	0.0853088	0.01755	0.249519	0.0623768
YAL047C	SPC72	55	hybrid	0.2	623	0.0816309	0.0707801	0.013314	0.238671	0.064046
YAL048C	GEM1	57	smooth	0.18	663	0.0532952	0.0477767	0.008664	0.263282	0.0622213
YAL049C	AIM2	58	abrupt	3.13	247	0.153173	0.126277	0.020232	0.34966	0.0937044
YAL051W	OAF1	59	abrupt	0.6	1048	0.0675384	0.0588279	0.010296	0.255084	0.0769434
YAL053W	FLC2	60	smooth	2.47	784	0.103286	0.0866486	0.015135	0.239111	0.0504241
YAL054C	ACS1	61	smooth	0.3	714	0.127065	0.0975095	0.014529	0.286115	0.0522952
YAL055W	PEX22	62	hybrid	0.92	181	0.222019	0.167046	0.033318	0.307587	0.0814726
YAL056W	GPB2	64	abrupt	0.8	881	0.0379466	0.0364789	0.006597	0.244104	0.0795666
YAL058W	CNE1	65	abrupt	0.8	503	0.0572187	0.0537719	0.00981	0.20693	0.105383
YAL059W	ECM1	67	smooth	3.21	213	0.104114	0.0919856	0.014052	0.335532	0.0657327
YAL060W	BDH1	68	hybrid	1.77	383	0.102065	0.0925733	0.015078	0.29254	0.0730634
YAL061W	BDH2	69	smooth	0.27	418	0.054755	0.0520804	0.008904	0.294249	0.0669285
YAL062W	GDH3	70	smooth	0.32	458	0.136548	0.102961	0.017511	0.307248	0.0695382
YAL063C	FLO9	71	abrupt	0.11	1323	0.0164073	0.0162652	0.002358	0.274639	0.100914
YAL064C-A	TDA8	72	smooth	0.1	127	#N/A	#N/A	#N/A	0.398175	0.0725509
YAL064W		73	abrupt	0.07	109	0.317826	0.192897	0.058401	0.212775	0.0956352
YAL064W-B		74	smooth	0.09	127	#N/A	#N/A	#N/A	0.261224	0.0702878
YAL065C		75	hybrid	0.08	129	#N/A	#N/A	#N/A	0.324943	0.0808442
YAL066W		76	hybrid	0.11	103	0.262376	0.157846	0.042315	0.209949	0.084293
YAL067C	SEO1	77	abrupt	0.09	594	0.109063	0.0952337	0.015603	0.298157	0.0723446
YAL068C	PAU8	78	smooth	3.65	121	0.188096	0.155818	0.01668	0.649911	0.0918617
YAL069W		79	smooth	3.88	105	0.321071	0.172412	0.04443	0.242152	0.0785661
YAR002C-A	ERP1	80	smooth	3.45	220	#N/A	#N/A	#N/A	0.276842	0.0416043
YAR002W	NUP60	81	abrupt	1.63	540	0.107567	0.0871753	0.015021	0.277201	0.0860061
YAR003W	SWD1	82	smooth	0.72	427	0.039614	0.0366873	0.007455	0.230341	0.0639116
YAR007C	RFA1	83	smooth	0.92	622	0.146349	0.100512	0.015909	0.278628	0.07236
YAR008W	SEN34	84	smooth	1.31	276	0.0647787	0.0589911	0.011211	0.247886	0.0590222
YAR014C	BUD14	85	smooth	0.67	708	0.0428689	0.0408463	0.007401	0.232422	0.0510076
YAR015W	ADE1	86	abrupt	3.68	307	0.128089	0.105741	0.01635	0.341585	0.0913189
YAR018C	KIN3	87	smooth	0.42	436	0.118283	0.096298	0.018039	0.246368	0.0521547
YAR019C	CDC15	88	abrupt	0.24	975	0.042465	0.0399167	0.007215	0.250504	0.0789609
YAR020C	PAU7	90	smooth	8.86	56	4.04692	0.682603	0.076464	0.691251	0.0778695
YAR023C		91	smooth	0.17	180	0.205417	0.136468	0.028392	0.261433	0.0654812
YAR027W	UIP3	92	hybrid	0.76	236	0.132274	0.112043	0.023601	0.243353	0.0818682
YAR028W		93	smooth	0.24	235	0.0866825	0.0769998	0.014955	0.26475	0.0680678
YAR029W		94	smooth	0.07	75	0.453638	0.265395	0.056532	0.337803	0.0867174
YAR030C		95	smooth	0.1	114	0.193104	0.141202	0.029841	0.305058	0.0895851
YAR031W	PRM9	96	smooth	0.09	299	0.0404832	0.0375946	0.00699	0.271792	0.069155
YAR033W	MST28	97	abrupt	0.58	235	0.21255	0.149512	0.031848	0.233102	0.10128
YAR035W	YAT1	98	abrupt	0.59	688	0.0297733	0.028111	0.005826	0.241918	0.0805096
YAR042W	SWH1	99	smooth	3.88	1189	#N/A	#N/A	#N/A	0.224927	0.0420619
YAR047C		100	smooth	0.09	107	0.269474	0.151314	0.038334	0.216996	0.0656223
YAR050W	FLO1	101	abrupt	0.07	1538	0.0220006	0.0214596	0.003087	0.272681	0.0989676
YAR053W		102	abrupt	0.15	99	0.320627	0.182569	0.041304	0.262044	0.090372
YAR060C		103	smooth	0.09	112	0.169887	0.140594	0.026817	0.318095	0.0812675
YAR064W		104	hybrid	0.08	100	0.172731	0.136694	0.029721	0.257944	0.0943017
YAR066W		105	smooth	0.54	204	#N/A	#N/A	#N/A	0.35427	0.0652052
YAR068W		106	abrupt	0.75	162	0.130787	0.098056	0.025683	0.200678	0.0949172
YAR069C		107	smooth	0.21	98	#N/A	#N/A	#N/A	0.222137	0.0704571
YAR070C		108	hybrid	0.09	100	0.259211	0.173457	0.039132	0.247271	0.0962497
YAR071W	PHO11	109	hybrid	4.57	468	0.1783	0.147412	0.020577	0.352747	0.0672779
YAR073W	IMD1	110	smooth	1.65	404	0.165617	0.139436	0.020223	0.364823	0.0668814
YAR075W		111	hybrid	4.39	158	0.883714	0.347062	0.051708	0.400336	0.081712
YBL001C	ECM15	112	smooth	4.09	105	0.290705	0.197723	0.027765	0.435617	0.0708124
YBL002W	HTB2	113	hybrid	8.91	132	0.262053	0.211417	0.023592	0.558078	0.0925485
YBL003C	HTA2	114	smooth	13.33	133	0.194644	0.164301	0.017553	0.557854	0.0719682
YBL004W	UTP20	115	abrupt	1.5	2494	0.0290469	0.0281669	0.005163	0.224312	0.0659907
YBL005W	PDR3	116	hybrid	0.4	977	0.0660414	0.0603137	0.010827	0.249357	0.0606147
YBL006C	LDB7	117	smooth	3.83	181	0.147433	0.114347	0.028428	0.215305	0.0627675
YBL007C	SLA1	118	abrupt	2.97	1245	0.0567069	0.0509077	0.007971	0.300094	0.0957493
YBL008W	HIR1	119	hybrid	0.23	841	0.0403245	0.0383203	0.006738	0.265078	0.0632132
YBL009W	ALK2	120	hybrid	0.32	677	0.0454657	0.042889	0.00786	0.255431	0.0642402
YBL010C		121	abrupt	0.16	281	0.104158	0.0868211	0.016665	0.275301	0.081179
YBL011W	SCT1	122	abrupt	1.23	760	0.0612522	0.0525911	0.009057	0.237991	0.0763005
YBL012C		123	smooth	0.08	134	0.262773	0.159985	0.039153	0.220816	0.0693015
YBL013W	FMT1	124	abrupt	0.09	402	0.0709507	0.0637444	0.013038	0.213212	0.0803863
YBL014C	RRN6	125	abrupt	0.58	895	0.0155492	0.0151142	0.002775	0.258444	0.0872039
YBL015W	ACH1	126	hybrid	0.93	527	0.149324	0.119394	0.020586	0.26569	0.0691397
YBL016W	FUS3	127	abrupt	1	354	0.0846074	0.0753948	0.015696	0.232975	0.0912372
YBL017C	PEP1	128	smooth	2.51	1580	0.00790896	0.00769693	0.001278	0.243904	0.0496264
YBL018C	POP8	129	abrupt	1.43	134	0.258317	0.19807	0.032904	0.354577	0.0927671
YBL019W	APN2	130	abrupt	0.22	521	0.0651603	0.0574565	0.010611	0.248156	0.0812869
YBL020W	RFT1	131	abrupt	0.77	575	0.117659	0.0983774	0.018351	0.255321	0.0810296
YBL021C	HAP3	132	smooth	0.72	145	0.153941	0.127317	0.027594	0.277389	0.0784395
YBL022C	PIM1	133	abrupt	2.7	1134	0.0738665	0.0670522	0.01101	0.280615	0.0895861
YBL023C	MCM2	134	abrupt	0.3	869	0.0783565	0.0726142	0.011736	0.231088	0.0958573
YBL024W	NCL1	135	abrupt	1.92	685	0.114176	0.103408	0.015114	0.291585	0.0702783
YBL025W	RRN10	136	hybrid	0.7	146	0.148926	0.123843	0.024999	0.282042	0.0887756
YBL026W	LSM2	137	smooth	2.74	96	0.210531	0.151163	0.026049	0.370751	0.0897463
YBL027W	RPL19B	138	smooth	37.56	190	0.14561	0.126429	0.012456	0.510316	0.0542367
YBL028C		139	smooth	1.14	107	0.269762	0.195302	0.02475	0.51501	0.0777586
YBL029W		141	hybrid	0.36	377	#N/A	#N/A	#N/A	0.250882	0.081977
YBL030C	PET9	142	smooth	14.75	319	0.184142	0.156093	0.018714	0.418762	0.0647017
YBL031W	SHE1	143	abrupt	0.12	339	0.0673001	0.0606733	0.011148	0.251439	0.0772474
YBL032W	HEK2	144	hybrid	1.33	382	0.0907046	0.0793189	0.013362	0.290979	0.0729002
YBL033C	RIB1	145	abrupt	1.91	346	0.0946574	0.083615	0.017169	0.261763	0.0898743
YBL034C	STU1	146	smooth	0.88	1514	0.0530442	0.0482837	0.008502	0.238749	0.0528934
YBL035C	POL12	147	abrupt	0.84	706	0.0602733	0.0563087	0.010128	0.229849	0.0731059
YBL036C		148	hybrid	1.58	258	0.149544	0.131723	0.020097	0.320451	0.0679656
YBL037W	APL3	149	abrupt	0.25	1026	0.0770369	0.0650158	0.011844	0.256541	0.0903667
YBL038W	MRPL16	150	abrupt	1.92	233	0.10717	0.0922295	0.015495	0.27659	0.0819886
YBL039C	URA7	151	smooth	6.68	580	0.119696	0.106616	0.015324	0.32746	0.0568559
YBL040C	ERD2	152	hybrid	2.59	220	0.115161	0.102798	0.017112	0.325594	0.0803088
YBL041W	PRE7	153	abrupt	3.4	242	0.135108	0.115814	0.019863	0.282417	0.0798867
YBL042C	FUI1	154	hybrid	2.27	640	0.129239	0.11119	0.01887	0.255027	0.0575848
YBL043W	ECM13	155	abrupt	0.32	258	0.172855	0.136868	0.024978	0.233549	0.0934259
YBL044W		156	hybrid	0.08	123	0.197693	0.142664	0.030834	0.259237	0.0833745
YBL045C	COR1	157	smooth	2.39	458	0.171155	0.134694	0.01914	0.343906	0.0746075
YBL046W	PSY4	158	abrupt	0.67	442	0.0813924	0.0679993	0.012609	0.222193	0.0937369
YBL047C	EDE1	159	hybrid	1.07	1382	0.0261377	0.0255356	0.004005	0.269253	0.0639037
YBL048W	RRT1	160	smooth	0.13	104	0.758059	0.257391	0.052176	0.304685	0.0689187
YBL049W	MOH1	161	hybrid	0.25	139	0.17272	0.138952	0.027195	0.288602	0.0863534
YBL050W	SEC17	162	abrupt	2.1	293	0.100172	0.0847446	0.015222	0.281819	0.0785354
YBL051C	PIN4	163	abrupt	0.94	669	0.054271	0.0499096	0.008178	0.262355	0.0935798
YBL052C	SAS3	164	smooth	0.55	832	0.0211516	0.0204662	0.003543	0.266168	0.0582122
YBL053W		165	smooth	0.51	125	0.126735	0.106263	0.026292	0.203203	0.0645813
YBL054W	TOD6	166	abrupt	2.12	526	0.0459868	0.042064	0.007812	0.25673	0.081385
YBL055C		167	smooth	1.09	419	0.121383	0.10139	0.01932	0.276084	0.0689834
YBL056W	PTC3	168	abrupt	1.16	469	0.0943676	0.0844834	0.0135	0.273337	0.0947381
YBL057C	PTH2	169	hybrid	1.28	215	0.115034	0.0957735	0.017127	0.309768	0.0840506
YBL058W	SHP1	170	smooth	3.64	424	0.137799	0.113239	0.019236	0.306787	0.0637525
YBL059W		172	hybrid	0.22	194	0.125243	0.103213	0.021318	0.247244	0.0842035
YBL060W	YEL1	173	hybrid	0.3	688	0.0511964	0.0472118	0.008442	0.263539	0.0653803
YBL061C	SKT5	174	smooth	1.7	697	0.0487167	0.0443637	0.00804	0.224515	0.050512
YBL062W		175	hybrid	0.35	127	0.226501	0.156334	0.035115	0.244637	0.08723
YBL063W	KIP1	176	hybrid	0.21	1112	0.0484682	0.0451518	0.008124	0.279263	0.0791569
YBL064C	PRX1	177	smooth	1.07	262	0.188591	0.139565	0.023049	0.25188	0.0453861
YBL065W		178	smooth	0.19	115	0.148743	0.124447	0.027261	0.261547	0.0761165
YBL066C	SEF1	179	smooth	0.13	1149	0.0128472	0.0124511	0.002166	0.26263	0.0612472
YBL067C	UBP13	180	abrupt	0.55	748	0.0338372	0.0322202	0.005334	0.296912	0.0696745
YBL068W	PRS4	181	smooth	3.67	328	0.10205	0.089238	0.014484	0.306197	0.0629645
YBL069W	AST1	182	abrupt	0.58	430	0.0997356	0.0868555	0.014706	0.29831	0.075868
YBL070C		183	smooth	0.08	107	0.47443	0.247636	0.060291	0.284988	0.0820836
YBL071C		184	hybrid	0.36	103	0.129727	0.106528	0.020229	0.292991	0.0859948
YBL072C	RPS8A	186	smooth	162.86	201	0.121474	0.108741	0.010356	0.698346	0.0966242
YBL073W		187	smooth	0.1	104	0.301685	0.191097	0.047355	0.249053	0.0725862
YBL074C	AAR2	188	hybrid	0.11	356	0.0819159	0.0739701	0.013527	0.287221	0.0723431
YBL075C	SSA3	189	abrupt	0.1	650	0.0518768	0.0495201	0.008322	0.261099	0.0936682
YBL076C	ILS1	190	hybrid	6.09	1073	0.104222	0.0895921	0.011751	0.351022	0.0624741
YBL077W		191	abrupt	0.45	144	1.13727	0.263888	0.090513	0.263902	0.0930588
YBL078C	ATG8	192	smooth	0.87	118	0.253838	0.18516	0.035091	0.277762	0.0611262
YBL079W	NUP170	193	hybrid	0.85	1503	0.0128443	0.0127105	0.002133	0.242853	0.0548585
YBL080C	PET112	194	hybrid	0.03	542	0.0698216	0.0596273	0.010941	0.255812	0.0636155
YBL081W		195	abrupt	1.4	369	0.126922	0.103087	0.020298	0.221754	0.0816424
YBL082C	ALG3	196	hybrid	0.81	459	0.068055	0.0623049	0.012651	0.247942	0.0796437
YBL083C		197	hybrid	1.29	142	0.177454	0.137653	0.030222	0.225535	0.0739141
YBL084C	CDC27	198	smooth	0.53	759	#N/A	#N/A	#N/A	0.211637	0.049254
YBL085W	BOI1	199	abrupt	1.56	981	0.0466305	0.04296	0.007644	0.224913	0.0928075
YBL086C		200	hybrid	0.46	467	0.0519803	0.049092	0.008694	0.285768	0.0743908
YBL087C	RPL23A	201	smooth	85.74	138	0.175628	0.151134	0.015975	0.630384	0.0779753
YBL088C	TEL1	202	abrupt	0.4	2788	0.0152934	0.0148974	0.002793	0.209185	0.0643295
YBL089W	AVT5	203	hybrid	0.38	460	0.0636912	0.0566741	0.010662	0.285126	0.0821404
YBL090W	MRP21	204	smooth	0.97	178	0.204444	0.12275	0.022908	0.258369	0.0546302
YBL091C	MAP2	205	abrupt	5.4	422	0.106782	0.0943928	0.014739	0.318094	0.0835687
YBL091C-A	SCS22	206	smooth	1.5	176	#N/A	#N/A	#N/A	0.276758	0.0654282
YBL092W	RPL32	207	smooth	79.85	131	#N/A	#N/A	#N/A	0.688007	0.0703683
YBL093C	ROX3	208	hybrid	1.63	221	0.0751799	0.068955	0.014007	0.234224	0.0832028
YBL094C		209	hybrid	0.44	111	0.390862	0.201954	0.044394	0.281675	0.0929305
YBL095W		210	hybrid	0.33	271	0.0725074	0.0672336	0.012402	0.291644	0.0758205
YBL096C		211	hybrid	0.95	103	0.432673	0.216624	0.0477	0.285207	0.0948747
YBL097W	BRN1	212	abrupt	0.12	755	0.0567439	0.0515125	0.008643	0.291642	0.0924553
YBL098W	BNA4	213	abrupt	0.37	461	0.0857693	0.0754713	0.012327	0.328171	0.0865478
YBL099W	ATP1	214	hybrid	3.56	546	0.125705	0.111441	0.01395	0.388946	0.0697866
YBL100C		215	smooth	0.1	105	0.921253	0.265585	0.069798	0.266786	0.0730555
YBL101C	ECM21	216	smooth	1.03	1118	0.0418443	0.0393802	0.007035	0.267976	0.0607093
YBL102W	SFT2	217	hybrid	2.22	216	0.0445598	0.0408445	0.009345	0.226103	0.074754
YBL103C	RTG3	218	hybrid	0.27	487	0.0680866	0.0620904	0.010473	0.291474	0.0716082
YBL104C	SEA4	219	hybrid	0.54	1039	0.0652217	0.0583999	0.010182	0.244961	0.0571357
YBL105C	PKC1	220	abrupt	0.44	1152	0.0504143	0.0460138	0.0078	0.275826	0.0950436
YBL106C	SRO77	221	hybrid	0.29	1011	0.0228999	0.0220911	0.00393	0.257606	0.0621311
YBL107C		222	smooth	0.6	197	0.112861	0.0863786	0.017073	0.237748	0.0522172
YBL108W		225	hybrid	0.07	102	0.386654	0.218897	0.046971	0.289959	0.0774575
YBL109W		226	smooth	1.46	112	#N/A	#N/A	#N/A	0.300414	0.0804038
YBL111C		227	abrupt	0.82	668	0.0148225	0.0145349	0.003021	0.229472	0.0890241
YBL112C		228	smooth	2.12	106	0.283767	0.174365	0.0399	0.270172	0.0801166
YBL113C		229	abrupt	6.43	793	0.0142449	0.0143756	0.002544	0.234916	0.0988566
YBR001C	NTH2	230	smooth	0.54	781	0.0447198	0.041077	0.007374	0.265809	0.0690093
YBR002C	RER2	231	abrupt	1.04	287	0.0844805	0.0719325	0.013353	0.256154	0.0874982
YBR003W	COQ1	232	abrupt	0.68	474	0.0563244	0.0519626	0.009288	0.288341	0.0813129
YBR004C	GPI18	233	smooth	1.05	434	0.131777	0.0994564	0.016866	0.275168	0.0524835
YBR005W	RCR1	234	abrupt	1.03	214	0.112262	0.0890376	0.020391	0.239706	0.0932039
YBR006W	UGA2	235	hybrid	0.12	498	0.0793588	0.0731873	0.011664	0.29024	0.0731998
YBR007C	DSF2	236	hybrid	0.46	737	0.0337883	0.0327628	0.006081	0.253499	0.0721658
YBR008C	FLR1	237	hybrid	2.19	549	0.0254499	0.0240331	0.004056	0.280301	0.0635127
YBR009C	HHF1	238	smooth	13.51	104	0.431795	0.303635	0.029262	0.720601	0.0749446
YBR010W	HHT1	239	smooth	126.71	137	0.256069	0.200133	0.020004	0.684732	0.0793637
YBR011C	IPP1	240	abrupt	10.56	288	0.234031	0.1929	0.02037	0.51359	0.0840238
YBR012C		241	hybrid	0.18	140	#N/A	#N/A	#N/A	0.279826	0.0781502
YBR013C		242	abrupt	0.15	130	0.203168	0.132635	0.030228	0.232935	0.0933933
YBR014C	GRX7	243	smooth	2.41	204	0.191238	0.154932	0.02769	0.324854	0.0726159
YBR015C	MNN2	244	#N/A	0.75	598	0.144297	0.103434	0.017994	0.27708	0.0913205
YBR016W		245	smooth	4.37	129	0.0993226	0.0902691	0.0219	0.193459	0.0699462
YBR017C	KAP104	246	smooth	0.69	919	0.0795497	0.0683241	0.012132	0.247243	0.0566395
YBR018C	GAL7	247	hybrid	0.03	367	0.108273	0.0992637	0.016494	0.241272	0.0585808
YBR019C	GAL10	248	abrupt	0.11	700	0.0243785	0.023455	0.003762	0.297602	0.0902822
YBR020W	GAL1	249	abrupt	0.11	529	0.0346973	0.0330719	0.005202	0.293518	0.0779758
YBR021W	FUR4	250	smooth	0.81	634	0.0277503	0.0267427	0.004122	0.32977	0.0655999
YBR022W	POA1	251	hybrid	0.46	178	0.2273	0.168523	0.031656	0.310209	0.0749073
YBR023C	CHS3	252	abrupt	1.75	1166	0.0525374	0.0489133	0.008541	0.220053	0.0751386
YBR024W	SCO2	253	hybrid	0.38	302	0.0841133	0.0757427	0.01341	0.30858	0.078234
YBR025C	OLA1	254	abrupt	10.96	395	0.185303	0.155692	0.016977	0.478246	0.0833183
YBR026C	ETR1	255	smooth	0.67	381	0.123128	0.0941122	0.01593	0.275527	0.0549957
YBR027C		256	hybrid	0.09	111	0.231775	0.159188	0.036528	0.241658	0.0855175
YBR028C	YPK3	257	smooth	0.36	526	0.0633458	0.0561921	0.009513	0.285331	0.0632082
YBR029C	CDS1	258	hybrid	1.82	458	0.117199	0.0998219	0.01755	0.240502	0.0683789
YBR030W	RKM3	259	abrupt	0.23	553	0.0569513	0.0538956	0.009258	0.229526	0.0971808
YBR031W	RPL4A	260	smooth	136.46	363	0.251251	0.204241	0.019464	0.676026	0.074323
YBR032W		261	smooth	0.29	101	0.272636	0.181362	0.04296	0.260632	0.0784213
YBR033W	EDS1	262	hybrid	0.03	920	0.0319063	0.030562	0.00579	0.255008	0.0713718
YBR034C	HMT1	263	smooth	3.56	349	0.180462	0.144755	0.021483	0.357044	0.0641737
YBR035C	PDX3	264	hybrid	3.01	229	0.144054	0.118574	0.021204	0.197546	0.0542106
YBR036C	CSG2	265	smooth	2.72	411	0.125803	0.0976526	0.018753	0.276452	0.0712271
YBR037C	SCO1	266	hybrid	0.23	296	0.0910273	0.0809743	0.016299	0.249139	0.074611
YBR038W	CHS2	267	abrupt	0.62	964	0.0753626	0.066897	0.011304	0.255049	0.0658972
YBR039W	ATP3	268	smooth	3.91	312	0.145914	0.120526	0.01521	0.39016	0.0551952
YBR040W	FIG1	269	smooth	0.03	299	0.080562	0.0727736	0.012636	0.258585	0.0545654
YBR041W	FAT1	270	hybrid	1.52	670	0.1239	0.0978633	0.016194	0.27223	0.0620272
YBR042C	CST26	271	smooth	1.06	398	0.0608728	0.0558274	0.01071	0.218773	0.0545767
YBR043C	QDR3	272	abrupt	0.82	690	0.0185625	0.0182283	0.003153	0.288643	0.0790733
YBR044C	TCM62	273	smooth	0.31	574	0.0442964	0.0401129	0.007086	0.239825	0.0489383
YBR045C	GIP1	274	abrupt	0.09	574	0.0581226	0.0538258	0.009648	0.264367	0.0826189
YBR046C	ZTA1	275	hybrid	0.9	335	0.111381	0.0926483	0.016626	0.293697	0.0723039
YBR047W	FMP23	276	smooth	0.18	176	0.219635	0.150762	0.024324	0.348064	0.0625581
YBR048W	RPS11B	277	smooth	71.7	157	0.158573	0.139393	0.013854	0.694918	0.0799211
YBR049C	REB1	278	abrupt	1.85	811	0.0749981	0.0681576	0.010638	0.287177	0.0885036
YBR050C	REG2	279	abrupt	0.79	339	0.0712461	0.0657763	0.012132	0.243086	0.0851565
YBR051W		280	hybrid	0.09	117	0.241186	0.166818	0.034827	0.271294	0.07922
YBR052C	RFS1	281	hybrid	2.46	211	0.12582	0.112071	0.018363	0.313713	0.0802695
YBR053C		282	hybrid	0.84	359	0.112197	0.0980419	0.016095	0.311256	0.0751941
YBR054W	YRO2	283	smooth	1.23	345	0.168834	0.143728	0.018219	0.402158	0.0647328
YBR055C	PRP6	284	abrupt	0.47	900	0.0281256	0.0268731	0.004704	0.267803	0.0742529
YBR056W-A		285	hybrid	1.08	67	0.0943434	0.0851597	0.013815	0.403697	0.091894
YBR056W		286	smooth	0.75	502	#N/A	#N/A	#N/A	0.327349	0.0654082
YBR057C	MUM2	287	smooth	0.3	367	0.069735	0.0640834	0.011574	0.251634	0.0567076
YBR058C	UBP14	288	hybrid	0.79	782	0.0646272	0.05983	0.010359	0.236669	0.0548578
YBR058C-A	TSC3	289	smooth	5.21	81	#N/A	#N/A	#N/A	0.324395	0.0866712
YBR059C	AKL1	290	abrupt	1.18	1109	0.041574	0.0383255	0.006888	0.249109	0.0836755
YBR060C	ORC2	291	abrupt	0.42	621	0.039848	0.0374121	0.006957	0.235517	0.0992217
YBR061C	TRM7	292	hybrid	1.59	311	0.102118	0.0918031	0.016671	0.28977	0.0723289
YBR062C		293	smooth	3.92	181	0.343224	0.212962	0.041721	0.257986	0.0604975
YBR063C		294	abrupt	0.75	405	0.0641058	0.0582719	0.01002	0.277196	0.0839979
YBR064W		295	hybrid	0.09	143	0.178412	0.14248	0.033492	0.258733	0.0896011
YBR065C	ECM2	296	abrupt	0.08	365	0.0586451	0.0546182	0.010434	0.233793	0.0949314
YBR066C	NRG2	297	smooth	0.54	221	0.10988	0.0967493	0.018786	0.247196	0.0586892
YBR067C	TIP1	298	hybrid	10.18	211	#N/A	#N/A	#N/A	0.433369	0.0710173
YBR068C	BAP2	299	hybrid	4.06	610	0.0895858	0.0802671	0.013599	0.301396	0.0790883
YBR069C	TAT1	300	abrupt	4.38	620	0.0826691	0.0753806	0.013785	0.264158	0.0848604
YBR070C	ALG14	301	hybrid	0.68	238	0.172399	0.130431	0.027984	0.254683	0.0779981
YBR071W		302	hybrid	0.87	212	0.117385	0.101891	0.019743	0.242505	0.0742805
YBR072W	HSP26	303	smooth	0.33	215	0.116715	0.101665	0.013086	0.392995	0.067636
YBR073W	RDH54	304	#N/A	3.12	925	0.051031	0.0469052	0.008277	0.215446	0.0743725
YBR074W		305	abrupt	0.16	977	0.183175	0.140946	0.029028	0.208174	0.0750187
YBR076W	ECM8	306	abrupt	0.1	340	0.0669738	0.0594093	0.010425	0.294858	0.076406
YBR077C	SLM4	307	abrupt	0.88	163	0.0884233	0.0762013	0.013443	0.297589	0.0864539
YBR078W	ECM33	308	abrupt	5.35	469	0.149244	0.132448	0.015222	0.328628	0.106829
YBR079C	RPG1	309	abrupt	4.76	965	0.121297	0.101689	0.013275	0.342242	0.0867136
YBR080C	SEC18	310	abrupt	1.58	759	0.0919036	0.0801926	0.012768	0.290809	0.0752995
YBR081C	SPT7	311	abrupt	0.38	1333	0.0221947	0.0216363	0.003585	0.229086	0.0818128
YBR082C	UBC4	312	hybrid	13.06	149	0.212314	0.176645	0.024117	0.449828	0.091237
YBR083W	TEC1	313	abrupt	2.36	487	0.0636337	0.0563314	0.011247	0.203417	0.0843908
YBR084C-A	RPL19A	314	smooth	36.54	190	#N/A	#N/A	#N/A	0.494478	0.0532835
YBR084W	MIS1	315	smooth	4.36	976	0.0708108	0.0630531	0.010224	0.269604	0.0528292
YBR085W	AAC3	317	hybrid	0.86	308	0.124031	0.109023	0.016665	0.30412	0.0772268
YBR086C	IST2	318	abrupt	5.75	947	0.0530606	0.0472721	0.007869	0.242654	0.0706292
YBR087W	RFC5	319	smooth	1.58	355	0.075015	0.0679708	0.012426	0.284872	0.0646202
YBR088C	POL30	320	abrupt	5.46	259	0.162887	0.136883	0.021519	0.314261	0.0965749
YBR089C-A	NHP6B	321	smooth	3.76	100	#N/A	#N/A	#N/A	0.338687	0.0661678
YBR089W		322	hybrid	0.07	200	0.199841	0.1324	0.02766	0.272896	0.0815266
YBR090C		323	abrupt	1.97	123	0.16649	0.119869	0.025986	0.254481	0.0927137
YBR091C	TIM12	324	smooth	1.16	110	#N/A	#N/A	#N/A	0.250575	0.0710221
YBR092C	PHO3	325	abrupt	5.07	468	0.209171	0.159248	0.020994	0.329349	0.0794979
YBR093C	PHO5	326	abrupt	2.6	468	0.21313	0.172961	0.021126	0.450636	0.0808567
YBR094W	PBY1	327	abrupt	0.35	754	0.140788	0.112876	0.018294	0.268475	0.0707444
YBR095C	RXT2	328	abrupt	0.75	431	0.0742506	0.0652474	0.011472	0.250956	0.0876238
YBR096W		329	smooth	2.89	231	0.105919	0.0900654	0.015762	0.252142	0.0509423
YBR097W	VPS15	330	abrupt	0.36	1455	0.0220249	0.0210749	0.003786	0.238527	0.0707039
YBR098W	MMS4	331	abrupt	3.88	692	0.0644442	0.0580098	0.010818	0.232268	0.0792159
YBR099C		332	hybrid	0.25	128	0.229603	0.175584	0.042888	0.221642	0.0791523
YBR101C	FES1	333	hybrid	2.09	291	0.142062	0.115608	0.020142	0.305389	0.074912
YBR102C	EXO84	334	abrupt	0.17	754	0.0391258	0.0377514	0.007182	0.236409	0.0862424
YBR103W	SIF2	336	abrupt	0.86	536	0.0636584	0.057707	0.011091	0.262476	0.0825469
YBR104W	YMC2	337	smooth	0.91	330	0.0811822	0.0678999	0.012579	0.269521	0.0696106
YBR105C	VID24	338	smooth	1.54	363	0.0611925	0.0557744	0.010809	0.253891	0.0647011
YBR106W	PHO88	339	smooth	18.6	189	0.204137	0.157698	0.018732	0.473225	0.0705664
YBR107C	IML3	340	abrupt	0.77	246	0.065166	0.0595866	0.010749	0.287499	0.0995798
YBR108W	AIM3	341	hybrid	0.11	948	0.0324348	0.0314265	0.006252	0.20825	0.0609585
YBR109C	CMD1	342	smooth	6.95	148	0.214095	0.152964	0.025548	0.256848	0.0569546
YBR110W	ALG1	344	smooth	0.42	450	0.122532	0.0980688	0.017397	0.262077	0.0531847
YBR111C	YSA1	345	smooth	3.82	232	0.131626	0.112587	0.016269	0.354172	0.0721484
YBR112C	CYC8	346	smooth	1.09	967	0.0558125	0.0519745	0.009342	0.225665	0.0467507
YBR113W		347	abrupt	0.57	161	0.543096	0.243804	0.058998	0.271042	0.0964285
YBR114W	RAD16	348	abrupt	0.25	791	0.0334166	0.0321136	0.005598	0.277625	0.0842261
YBR115C	LYS2	349	smooth	1.97	1393	0.0802644	0.0722132	0.010854	0.250371	0.041718
YBR116C		350	smooth	0.1	176	0.133498	0.0986925	0.022968	0.228279	0.0694715
YBR117C	TKL2	351	smooth	0.07	682	0.0324091	0.0311217	0.005214	0.283806	0.0626432
YBR118W	TEF2	352	smooth	195.19	459	0.179889	0.150376	0.01407	0.690759	0.0795527
YBR119W	MUD1	353	hybrid	0.56	299	0.0972188	0.086141	0.018639	0.224649	0.0773771
YBR120C	CBP6	354	hybrid	0.53	163	0.269657	0.175646	0.029409	0.357526	0.0853034
YBR121C	GRS1	355	abrupt	7.88	668	0.149443	0.125808	0.015144	0.355977	0.092218
YBR122C	MRPL36	356	smooth	1.09	178	0.123625	0.106859	0.016644	0.374842	0.0769476
YBR123C	TFC1	357	smooth	0.81	650	0.0591287	0.0506431	0.00846	0.247994	0.0458341
YBR124W		358	smooth	0.08	120	0.309333	0.194956	0.042084	0.279602	0.0821403
YBR125C	PTC4	359	abrupt	0.93	394	0.106765	0.0883003	0.015558	0.272838	0.0800061
YBR126C	TPS1	360	smooth	3.08	496	0.134385	0.110846	0.019476	0.248573	0.0486734
YBR127C	VMA2	362	abrupt	4.34	518	0.156888	0.132591	0.01785	0.32059	0.0780112
YBR128C	ATG14	363	abrupt	0.07	345	0.0749066	0.0684653	0.014325	0.246965	0.087326
YBR129C	OPY1	364	hybrid	0.82	329	0.0419736	0.0398992	0.007014	0.288491	0.0725978
YBR130C	SHE3	365	abrupt	0.74	426	0.0762983	0.0640981	0.01056	0.307585	0.0918232
YBR131W	CCZ1	366	smooth	0.28	705	0.0377175	0.0354554	0.006273	0.2441	0.0554703
YBR132C	AGP2	367	hybrid	0.21	597	0.0532942	0.0503647	0.008907	0.275274	0.0696934
YBR133C	HSL7	368	hybrid	0.94	828	0.0410764	0.0387917	0.00711	0.258613	0.0673925
YBR134W		369	smooth	0.09	134	0.176411	0.148411	0.035256	0.23099	0.078201
YBR135W	CKS1	370	abrupt	1.67	151	0.249176	0.188218	0.04443	0.231371	0.0967949
YBR136W	MEC1	371	abrupt	0.28	2369	0.0213983	0.0203887	0.003639	0.244522	0.0787359
YBR137W		372	abrupt	1.22	180	0.156752	0.133984	0.021489	0.334366	0.0863624
YBR138C		373	smooth	0.03	525	0.0783869	0.0655792	0.011652	0.258734	0.0533936
YBR139W		374	smooth	0.88	509	0.16849	0.122768	0.022479	0.20791	0.0411313
YBR140C	IRA1	375	smooth	0.68	3093	0.0164044	0.0162083	0.00291	0.188421	0.0379926
YBR141C		376	abrupt	0.7	338	0.0862483	0.0741998	0.014244	0.263804	0.0906011
YBR142W	MAK5	377	hybrid	2.61	774	0.0666372	0.0597006	0.009591	0.25213	0.0559862
YBR143C	SUP45	378	hybrid	6.87	438	0.122409	0.10739	0.01455	0.292104	0.0596693
YBR144C		379	smooth	0.09	105	0.46846	0.230433	0.048213	0.307485	0.0775031
YBR145W	ADH5	380	abrupt	0.82	352	0.201591	0.146486	0.021306	0.293532	0.0892163
YBR146W	MRPS9	381	smooth	2.26	279	0.0561758	0.0487364	0.009087	0.263824	0.0652731
YBR147W	RTC2	382	hybrid	0.08	297	0.0645668	0.0602235	0.011961	0.218133	0.0765782
YBR148W	YSW1	383	abrupt	0.11	610	0.149329	0.119977	0.019605	0.272266	0.0862269
YBR149W	ARA1	384	hybrid	2.5	345	0.132734	0.112075	0.017532	0.315331	0.0687651
YBR150C	TBS1	385	abrupt	0.2	1095	0.0237489	0.0232893	0.004053	0.263104	0.0840323
YBR151W	APD1	386	hybrid	2.34	317	0.0483507	0.0464319	0.008058	0.278927	0.0828794
YBR152W	SPP381	387	hybrid	0.09	292	0.11091	0.0924982	0.015966	0.307313	0.0781722
YBR153W	RIB7	388	hybrid	0.93	245	0.0901946	0.0808275	0.016206	0.275461	0.0780204
YBR154C	RPB5	389	abrupt	4.27	216	0.156389	0.137451	0.020112	0.323521	0.0912251
YBR155W	CNS1	390	abrupt	1.28	386	0.0921611	0.081858	0.013377	0.292242	0.0804632
YBR156C	SLI15	391	abrupt	0.34	699	0.105464	0.0905802	0.015981	0.225057	0.0882039
YBR157C	ICS2	392	hybrid	0.53	256	0.220472	0.171133	0.031797	0.278325	0.0688323
YBR158W	AMN1	393	abrupt	5.15	550	0.0509262	0.0471541	0.00894	0.238855	0.0716762
YBR159W	IFA38	394	smooth	5	348	0.136748	0.100001	0.016305	0.226136	0.0411167
YBR160W	CDC28	395	hybrid	2.1	299	0.129462	0.11175	0.018111	0.333881	0.0836883
YBR161W	CSH1	396	smooth	0.26	377	0.0781554	0.065862	0.012363	0.256204	0.0640224
YBR162C	TOS1	397	smooth	7.46	456	0.154082	0.117942	0.015753	0.369691	0.0580953
YBR162W-A	YSY6	398	hybrid	4.24	66	#N/A	#N/A	#N/A	0.264805	0.094596
YBR163W	EXO5	399	abrupt	0.76	586	0.0225343	0.0216558	0.003816	0.25775	0.0755784
YBR164C	ARL1	400	hybrid	2.33	184	0.123748	0.106178	0.017544	0.285511	0.0740658
YBR165W	UBS1	401	smooth	0.88	278	0.090714	0.0795156	0.015867	0.247063	0.0643257
YBR166C	TYR1	402	abrupt	1.22	453	0.101098	0.0862528	0.015153	0.291783	0.0915291
YBR167C	POP7	403	smooth	0.39	141	0.207992	0.15419	0.025716	0.35866	0.0836093
YBR168W	PEX32	404	abrupt	0.03	414	0.0426635	0.0409305	0.007542	0.229341	0.0865063
YBR169C	SSE2	405	abrupt	0.47	694	0.0517136	0.0487261	0.007536	0.292097	0.0930055
YBR170C	NPL4	406	abrupt	0.68	581	0.0770879	0.0666402	0.012888	0.263441	0.0916862
YBR171W	SEC66	407	smooth	3.36	207	0.13374	0.114975	0.019719	0.288359	0.0641872
YBR172C	SMY2	408	smooth	1.35	741	0.0331222	0.0318491	0.005343	0.249485	0.054348
YBR173C	UMP1	409	smooth	1.78	149	0.178568	0.149561	0.027759	0.290773	0.0703781
YBR174C		410	abrupt	0.07	105	0.225184	0.176043	0.038799	0.267625	0.101884
YBR175W	SWD3	411	smooth	0.66	316	0.0819157	0.0699141	0.014124	0.24699	0.0605483
YBR176W	ECM31	412	abrupt	0.36	313	0.110834	0.096799	0.017259	0.296774	0.085443
YBR177C	EHT1	413	abrupt	1.38	452	0.129637	0.113229	0.019899	0.224891	0.0816066
YBR178W		414	hybrid	0.07	125	0.499302	0.258713	0.069888	0.270018	0.0853654
YBR179C	FZO1	415	abrupt	0.24	856	0.0867263	0.079459	0.013971	0.251645	0.0944023
YBR180W	DTR1	416	abrupt	0.22	573	0.0541952	0.0501151	0.00897	0.277369	0.0925346
YBR181C	RPS6B	417	smooth	65.22	237	0.151821	0.134424	0.012255	0.740149	0.0786742
YBR182C	SMP1	418	abrupt	0.12	453	0.0736775	0.0691864	0.012384	0.287895	0.0894811
YBR183W	YPC1	419	abrupt	0.52	317	0.0945702	0.0832253	0.016113	0.260133	0.0883285
YBR184W		420	hybrid	0.11	524	0.0394906	0.0372844	0.006906	0.270557	0.0832761
YBR185C	MBA1	421	smooth	1.02	279	0.0939013	0.077043	0.014583	0.266391	0.0695602
YBR186W	PCH2	422	abrupt	0.09	565	0.0290503	0.027911	0.005256	0.238483	0.0892324
YBR187W	GDT1	423	hybrid	3.25	281	0.0638378	0.0587027	0.009516	0.313793	0.0745593
YBR188C	NTC20	424	abrupt	0.56	141	0.210763	0.150227	0.032307	0.265887	0.0947121
YBR189W	RPS9B	425	smooth	17.99	196	0.289622	0.23148	0.020958	0.720612	0.0708826
YBR190W		426	hybrid	0.19	104	0.199815	0.159874	0.029769	0.33359	0.0892363
YBR191W-A		427	smooth	3.88	25	0.0848919	0.0765707	0.012846	0.479414	0.0956395
YBR191W	RPL21A	428	smooth	227	161	#N/A	#N/A	#N/A	0.47745	0.0567887
YBR192W	RIM2	429	abrupt	0.86	378	0.0618499	0.057774	0.009801	0.274348	0.0865294
YBR193C	MED8	430	abrupt	0.25	224	0.113663	0.0958819	0.017475	0.294243	0.0913732
YBR194W	AIM4	431	smooth	0.46	124	0.1773	0.147521	0.029097	0.248442	0.0681514
YBR195C	MSI1	432	abrupt	0.7	423	0.0394198	0.0368007	0.006723	0.240888	0.0761147
YBR196C	PGI1	433	hybrid	14.13	555	0.224489	0.181967	0.018465	0.551713	0.0802317
YBR197C		434	hybrid	0.27	218	0.0510608	0.0477741	0.009303	0.278122	0.0787755
YBR198C	TAF5	435	smooth	1.74	799	0.0920819	0.0729551	0.012804	0.238464	0.0476881
YBR199W	KTR4	436	smooth	1.83	465	0.155291	0.100495	0.019353	0.219908	0.0462655
YBR200W	BEM1	437	abrupt	0.72	552	0.0845522	0.0734184	0.012615	0.220829	0.0693882
YBR201W	DER1	438	smooth	0.86	212	0.112273	0.0910882	0.016632	0.244035	0.052819
YBR202W	MCM7	439	smooth	0.7	846	0.101418	0.0778312	0.013257	0.233434	0.0448218
YBR203W	COS111	440	abrupt	0.27	925	0.0440872	0.0400274	0.006711	0.282652	0.0738098
YBR204C	LDH1	441	hybrid	0.57	376	0.0578645	0.0530075	0.010518	0.234965	0.0719794
YBR205W	KTR3	442	abrupt	1.44	405	0.120975	0.103854	0.017631	0.293541	0.0784912
YBR206W		443	smooth	3.22	108	2.05485	0.23765	0.064257	0.239532	0.0657742
YBR207W	FTH1	444	abrupt	3.31	466	0.0928169	0.0823632	0.015498	0.209511	0.0810736
YBR208C	DUR1,2	445	smooth	0.96	1836	0.0441912	0.0416356	0.006579	0.2287	0.0406197
YBR209W		446	smooth	0.07	106	#N/A	#N/A	#N/A	0.29442	0.0709077
YBR210W	ERV15	447	smooth	1.47	143	0.0947497	0.0785792	0.016407	0.254418	0.0629113
YBR211C	AME1	448	hybrid	0.56	325	0.0745926	0.0687767	0.013224	0.24746	0.0817782
YBR212W	NGR1	449	abrupt	0.83	673	0.0664362	0.0622991	0.011823	0.167182	0.08771
YBR213W	MET8	450	abrupt	0.54	275	0.0783381	0.0665233	0.013038	0.246511	0.100597
YBR214W	SDS24	451	hybrid	0.6	528	0.0347295	0.0325546	0.005997	0.243346	0.0634724
YBR215W	HPC2	452	smooth	0.38	626	0.0459154	0.0422363	0.006837	0.299527	0.0590973
YBR216C	YBP1	453	abrupt	0.35	675	0.0381117	0.0352501	0.006735	0.21106	0.0651142
YBR217W	ATG12	454	hybrid	0.38	187	0.0731305	0.0634393	0.013062	0.252444	0.0770683
YBR218C	PYC2	455	smooth	2.42	1181	0.0788101	0.070612	0.009645	0.297659	0.0463252
YBR219C		456	hybrid	0.03	128	0.224237	0.160944	0.033741	0.282719	0.0862137
YBR220C		457	abrupt	0.89	561	0.0515147	0.0476328	0.008517	0.270164	0.0847656
YBR221C	PDB1	458	hybrid	4.91	367	0.125023	0.107265	0.014619	0.361629	0.0706863
YBR222C	PCS60	459	abrupt	0.81	544	0.0852083	0.0774516	0.012999	0.27652	0.0877849
YBR223C	TDP1	460	abrupt	0.11	545	0.0566535	0.0523709	0.010377	0.24795	0.0820335
YBR224W		461	smooth	0.11	172	0.202009	0.141117	0.030981	0.264315	0.0707716
YBR225W		462	abrupt	0.39	901	0.0373122	0.0360822	0.006111	0.275981	0.0884276
YBR226C		463	abrupt	0.29	137	#N/A	#N/A	#N/A	0.259995	0.0996434
YBR227C	MCX1	464	abrupt	0.39	521	0.0693686	0.0643891	0.010647	0.28965	0.0746805
YBR228W	SLX1	465	smooth	0.17	305	0.0911794	0.0674409	0.013221	0.234715	0.0508251
YBR229C	ROT2	466	#N/A	0.54	955	0.0857341	0.0692695	0.011748	0.266668	0.0890106
YBR230C	OM14	467	hybrid	1.76	135	0.264745	0.203591	0.038814	0.292639	0.0831359
YBR231C	SWC5	468	abrupt	0.7	304	0.0945042	0.0815888	0.016896	0.228014	0.10101
YBR232C		469	hybrid	0.2	120	0.298569	0.187575	0.044019	0.25484	0.0806313
YBR233W	PBP2	470	smooth	0.25	414	0.083641	0.074313	0.013398	0.28121	0.0694623
YBR234C	ARC40	472	hybrid	1.71	385	0.134197	0.116961	0.018492	0.242389	0.05586
YBR235W		473	smooth	0.68	1121	0.0582061	0.0512206	0.009789	0.248102	0.0611329
YBR236C	ABD1	474	abrupt	1.06	437	0.0772332	0.068318	0.011496	0.295958	0.0798317
YBR237W	PRP5	475	hybrid	0.33	850	0.0440164	0.0415386	0.007662	0.251143	0.0666017
YBR238C		476	abrupt	0.56	732	0.0718133	0.0639957	0.009474	0.276011	0.0587153
YBR239C	ERT1	477	abrupt	0.24	530	0.0270846	0.0262507	0.004767	0.26778	0.085098
YBR240C	THI2	478	abrupt	0.1	451	0.0387752	0.0349044	0.007269	0.219252	0.0966368
YBR241C		479	abrupt	1.24	489	0.0688389	0.0635284	0.011982	0.261132	0.0864812
YBR242W		480	abrupt	1.74	239	0.101307	0.08636	0.015885	0.278411	0.0887651
YBR243C	ALG7	481	smooth	0.95	449	0.118832	0.0863296	0.014922	0.270522	0.056422
YBR244W	GPX2	482	hybrid	1.25	163	0.282007	0.214622	0.032964	0.350155	0.0703673
YBR245C	ISW1	483	abrupt	0.65	1130	0.0741554	0.0687534	0.011088	0.270885	0.0656994
YBR246W	RRT2	484	smooth	1.35	388	0.0448749	0.0425562	0.008148	0.2469	0.0615958
YBR247C	ENP1	485	abrupt	1.39	484	0.111657	0.0971654	0.016422	0.283169	0.0855666
YBR248C	HIS7	486	abrupt	1.6	553	0.11185	0.098637	0.016293	0.294198	0.0801072
YBR249C	ARO4	487	smooth	8.52	371	0.178724	0.14951	0.018009	0.353853	0.051252
YBR250W	SPO23	488	abrupt	0.13	524	0.0950575	0.081098	0.014349	0.275917	0.0890431
YBR251W	MRPS5	489	smooth	0.5	308	0.130083	0.100907	0.018252	0.245572	0.0498116
YBR252W	DUT1	490	hybrid	4.62	148	0.15202	0.126623	0.019308	0.371102	0.0822333
YBR253W	SRB6	491	smooth	0.62	122	0.125609	0.0988922	0.021081	0.29082	0.0770095
YBR254C	TRS20	492	abrupt	1.73	176	0.103515	0.088414	0.016317	0.301003	0.0957534
YBR255W	MTC4	494	abrupt	0.4	695	0.0336779	0.0321636	0.006072	0.211221	0.0779411
YBR256C	RIB5	495	hybrid	1.58	239	0.139343	0.118921	0.020559	0.295968	0.0683039
YBR257W	POP4	496	smooth	0.67	280	0.149292	0.117788	0.022314	0.243662	0.0551191
YBR258C	SHG1	497	abrupt	0.39	143	0.14773	0.124376	0.022281	0.287213	0.098852
YBR259W		498	hybrid	0.13	689	0.0328657	0.0316067	0.005607	0.270978	0.0700626
YBR260C	RGD1	499	abrupt	0.68	667	0.113527	0.0989412	0.017223	0.274133	0.0946908
YBR261C	TAE1	500	hybrid	2.47	233	0.110132	0.0947879	0.017838	0.279658	0.0721047
YBR262C	AIM5	501	hybrid	2.64	107	0.554669	0.273132	0.063552	0.293564	0.0842057
YBR263W	SHM1	502	smooth	3.98	491	0.106769	0.0931638	0.013584	0.322717	0.0587972
YBR264C	YPT10	503	smooth	1.35	200	0.106588	0.0908742	0.018312	0.27732	0.0770136
YBR265W	TSC10	504	hybrid	2.01	321	0.0888429	0.079683	0.014616	0.28366	0.0803015
YBR266C	SLM6	505	hybrid	0.09	151	0.239988	0.16506	0.037368	0.236456	0.0778845
YBR267W	REI1	506	abrupt	1.28	394	0.0969498	0.0808284	0.014568	0.289662	0.0857354
YBR268W	MRPL37	507	smooth	2.72	106	0.550625	0.213836	0.059214	0.222636	0.0665904
YBR269C	FMP21	508	smooth	1	139	0.104226	0.0909531	0.020064	0.231837	0.0734763
YBR270C	BIT2	509	abrupt	0.32	546	0.0201026	0.0197907	0.003762	0.260896	0.0948617
YBR271W	EFM2	510	hybrid	0.75	420	0.0715444	0.0632019	0.012798	0.237045	0.0679933
YBR272C	HSM3	511	smooth	0.35	481	0.0845988	0.0729405	0.013449	0.241013	0.052693
YBR273C	UBX7	512	abrupt	1.08	437	0.0756234	0.0697315	0.012897	0.255007	0.088731
YBR274W	CHK1	513	smooth	0.92	528	0.0396125	0.0351712	0.006219	0.260005	0.0527001
YBR275C	RIF1	514	hybrid	0.39	1917	0.0329695	0.0312464	0.005664	0.227101	0.0628678
YBR276C	PPS1	515	abrupt	1.73	808	0.0134629	0.0130334	0.002499	0.213853	0.0631125
YBR277C		516	smooth	0.07	134	0.179521	0.125436	0.028149	0.220384	0.064917
YBR278W	DPB3	517	abrupt	0.54	202	0.0909406	0.0826694	0.015708	0.259873	0.0904938
YBR279W	PAF1	518	smooth	1.36	446	0.094637	0.0820615	0.013413	0.282083	0.0598491
YBR280C	SAF1	519	hybrid	0.41	638	0.0435936	0.041404	0.007215	0.305788	0.0696091
YBR281C	DUG2	520	smooth	0.66	879	0.073862	0.0659075	0.010476	0.284122	0.0556745
YBR282W	MRPL27	521	smooth	2.11	147	0.117475	0.100277	0.017478	0.332603	0.0792706
YBR283C	SSH1	522	smooth	5.64	491	0.116833	0.103687	0.014565	0.304427	0.0519822
YBR284W		523	abrupt	0.09	798	0.0491851	0.0440136	0.00846	0.245924	0.0662295
YBR285W		524	hybrid	0.14	145	0.185384	0.136785	0.023217	0.329476	0.0906243
YBR286W	APE3	525	hybrid	9.32	538	0.1379	0.122761	0.016611	0.343087	0.0646683
YBR287W		526	hybrid	1.46	428	0.0904426	0.0808292	0.014094	0.280907	0.0730182
YBR288C	APM3	527	hybrid	0.96	484	0.166912	0.134172	0.024888	0.254406	0.0660551
YBR289W	SNF5	528	hybrid	0.47	906	0.0470376	0.0428116	0.008676	0.178331	0.0547056
YBR290W	BSD2	529	smooth	1.05	322	0.0932697	0.0747058	0.013995	0.267187	0.0644124
YBR291C	CTP1	530	abrupt	0.7	300	0.107619	0.0942338	0.016611	0.290446	0.0911905
YBR292C		531	smooth	0.35	124	0.307541	0.197051	0.043278	0.23623	0.0595714
YBR293W	VBA2	532	hybrid	0.79	475	0.0210171	0.0205533	0.004248	0.206964	0.0686432
YBR294W	SUL1	533	smooth	0.09	860	0.0142684	0.0138978	0.002346	0.263205	0.0578621
YBR295W	PCA1	534	abrupt	0.4	1217	0.0131001	0.0130284	0.002307	0.230459	0.0865057
YBR296C	PHO89	535	hybrid	0.33	575	0.166776	0.142102	0.020562	0.34795	0.0665064
YBR297W	MAL33	536	hybrid	0.17	469	0.0448515	0.0428251	0.00825	0.233612	0.0672799
YBR298C	MAL31	537	smooth	0.24	615	0.0928963	0.0814153	0.014334	0.255794	0.0553099
YBR299W	MAL32	538	abrupt	0.17	585	0.140094	0.122518	0.02001	0.299251	0.0879566
YBR300C		539	hybrid	0.08	166	0.180785	0.149484	0.030237	0.279428	0.0919166
YBR301W	PAU24	540	smooth	1.4	121	0.317423	0.231268	0.024501	0.649177	0.0906561
YBR302C	COS2	541	hybrid	1.8	380	#N/A	#N/A	#N/A	0.226301	0.0597271
YCL001W	RER1	542	abrupt	0.58	189	#N/A	#N/A	#N/A	0.352766	0.0947058
YCL001W-A		543	abrupt	0.14	154	#N/A	#N/A	#N/A	0.373857	0.0864669
YCL002C		545	smooth	0.96	252	0.130812	0.0997037	0.019611	0.273618	0.070512
YCL004W	PGS1	546	hybrid	3.88	522	0.0241775	0.0227574	0.004239	0.242724	0.065767
YCL005W	LDB16	547	smooth	0.58	257	0.0398729	0.0366728	0.007854	0.253047	0.0679868
YCL007C		548	abrupt	0.23	131	0.0984884	0.0865701	0.016464	0.292689	0.0967506
YCL008C	STP22	549	abrupt	0.24	386	0.0795559	0.0741741	0.015696	0.193561	0.071706
YCL009C	ILV6	550	smooth	3.79	310	0.0622247	0.0563893	0.008835	0.316866	0.0581296
YCL010C	SGF29	551	abrupt	0.62	260	0.0758127	0.0676513	0.013389	0.272729	0.0935459
YCL011C	GBP2	552	hybrid	6.72	428	0.0896829	0.0759086	0.012255	0.308352	0.0792285
YCL014W	BUD3	553	abrupt	3.88	1637	0.0445228	0.0398284	0.006828	0.27415	0.0792601
YCL016C	DCC1	554	abrupt	0.33	381	0.0932762	0.0806569	0.015321	0.276985	0.0841516
YCL017C	NFS1	555	hybrid	2.66	498	0.103844	0.0886536	0.014049	0.276121	0.0582242
YCL018W	LEU2	556	smooth	3.03	365	0.0600512	0.0561787	0.007032	0.367973	0.0602399
YCL022C		558	hybrid	3.88	172	0.168642	0.131711	0.03057	0.236234	0.0815071
YCL023C		559	smooth	0.09	116	0.553912	0.247925	0.050109	0.298675	0.065996
YCL024W	KCC4	560	abrupt	0.17	1038	0.026209	0.025404	0.004794	0.226927	0.0800084
YCL025C	AGP1	561	smooth	2.04	634	0.132986	0.0985215	0.015768	0.271667	0.0539377
YCL026C-A	FRM2	562	abrupt	0.21	194	#N/A	#N/A	#N/A	0.367054	0.0805754
YCL027W	FUS1	564	smooth	0.53	513	0.0650947	0.0554626	0.011208	0.202781	0.051153
YCL028W	RNQ1	565	abrupt	2.16	406	0.105413	0.0879666	0.014511	0.258483	0.094676
YCL029C	BIK1	566	hybrid	0.74	441	0.0603564	0.0558627	0.011205	0.245081	0.0677023
YCL030C	HIS4	567	smooth	3.53	800	0.10178	0.0920501	0.014313	0.241584	0.042429
YCL031C	RRP7	568	smooth	2.64	298	0.0600844	0.0563837	0.009261	0.284417	0.0597478
YCL032W	STE50	569	abrupt	0.46	347	0.0884576	0.0768788	0.014601	0.241724	0.0780312
YCL033C	MXR2	570	hybrid	2.13	169	0.105736	0.0886953	0.017076	0.288575	0.0867188
YCL034W	LSB5	571	hybrid	1.94	355	0.0826148	0.0672758	0.0147	0.232271	0.0739498
YCL035C	GRX1	572	smooth	5.38	111	0.137302	0.117638	0.021876	0.297432	0.0733106
YCL036W	GFD2	573	abrupt	3.71	567	0.0453111	0.0419843	0.008367	0.265959	0.0786734
YCL037C	SRO9	574	hybrid	1.28	435	0.118137	0.105643	0.015411	0.268806	0.0568533
YCL038C	ATG22	575	abrupt	0.49	529	0.075672	0.0674415	0.012927	0.234333	0.0960289
YCL039W	GID7	576	smooth	0.42	746	#N/A	#N/A	#N/A	0.193049	0.0482517
YCL040W	GLK1	577	abrupt	4.93	501	0.120615	0.106112	0.019836	0.254642	0.0883927
YCL041C		578	hybrid	0.11	165	0.251316	0.177534	0.036399	0.269261	0.0738822
YCL042W		579	smooth	0.44	120	#N/A	#N/A	#N/A	0.241401	0.0742049
YCL043C	PDI1	580	smooth	8.73	523	0.138113	0.119369	0.016362	0.286448	0.0467262
YCL044C	MGR1	581	abrupt	0.44	418	0.115795	0.0983825	0.019113	0.233127	0.0729795
YCL045C	EMC1	582	abrupt	1.21	761	0.104755	0.0858979	0.015459	0.241673	0.0668535
YCL046W		583	smooth	0.08	108	#N/A	#N/A	#N/A	0.304976	0.0824618
YCL047C	POF1	584	smooth	0.57	259	0.112687	0.0888668	0.017196	0.249977	0.0608738
YCL048W	SPS22	585	abrupt	0.09	464	0.0902704	0.077492	0.013689	0.23413	0.103529
YCL049C		586	smooth	0.66	313	0.1077	0.0891221	0.016794	0.270262	0.0661413
YCL050C	APA1	587	hybrid	4.36	322	0.212253	0.161209	0.022293	0.391436	0.083594
YCL051W	LRE1	588	abrupt	0.17	584	0.0334753	0.0310242	0.005826	0.256932	0.0751351
YCL052C	PBN1	589	abrupt	0.95	417	0.0559684	0.0509214	0.009057	0.29241	0.0868804
YCL054W	SPB1	590	hybrid	1.67	842	0.0546829	0.0515958	0.007179	0.303451	0.0648189
YCL055W	KAR4	591	hybrid	0.49	336	0.0922523	0.084604	0.015183	0.272022	0.0733473
YCL056C	PEX34	592	smooth	1.7	145	0.353729	0.198228	0.04278	0.276078	0.0708498
YCL057W	PRD1	594	smooth	0.93	713	0.09088	0.0813039	0.01281	0.322315	0.0634765
YCL058C	FYV5	595	abrupt	0.23	153	0.0977257	0.0812434	0.016029	0.265231	0.0919469
YCL059C	KRR1	596	abrupt	1.12	317	0.116526	0.10119	0.015927	0.322973	0.078368
YCL061C	MRC1	597	hybrid	3.88	1097	0.0258475	0.0253898	0.004374	0.26196	0.0605375
YCL063W	VAC17	598	smooth	0.32	424	0.0734696	0.06473	0.012171	0.215054	0.0444272
YCL064C	CHA1	599	hybrid	3.73	361	0.128576	0.104356	0.016968	0.317275	0.07811
YCL065W		600	smooth	0.07	123	0.304942	0.183989	0.043713	0.251188	0.0735361
YCL066W	HMLALPHA1	601	hybrid	0.11	176	0.136926	0.111328	0.019902	0.331868	0.0810896
YCL067C	HMLALPHA2	602	hybrid	2.76	211	0.188088	0.127879	0.023568	0.285992	0.0739461
YCL068C		603	abrupt	0.18	261	0.0776878	0.0657748	0.014178	0.212332	0.0819137
YCL069W	VBA3	604	abrupt	0.09	459	0.0478246	0.0446939	0.009093	0.211766	0.0799597
YCL073C	GEX1	605	hybrid	0.52	616	0.0481508	0.0449442	0.008838	0.24506	0.0770776
YCL076W		606	hybrid	0.09	248	0.291224	0.198946	0.043926	0.238492	0.0776065
YCR001W		607	smooth	0.08	105	#N/A	#N/A	#N/A	0.283826	0.0736913
YCR002C	CDC10	608	hybrid	3.21	323	0.142725	0.101683	0.017055	0.281745	0.076001
YCR003W	MRPL32	609	hybrid	1.39	184	0.193071	0.160989	0.026193	0.337276	0.0820369
YCR004C	YCP4	610	hybrid	4.5	248	0.12724	0.107482	0.017145	0.327456	0.0756917
YCR005C	CIT2	611	abrupt	2.09	461	0.115959	0.0980999	0.016146	0.26726	0.0832691
YCR006C		612	smooth	0.04	158	0.176344	0.121506	0.030438	0.224266	0.0707196
YCR007C		613	abrupt	0.08	240	0.208024	0.148623	0.027528	0.27607	0.0876812
YCR008W	SAT4	614	smooth	1.14	604	0.0340526	0.0329205	0.005889	0.276033	0.0682872
YCR009C	RVS161	615	abrupt	2.28	266	0.164641	0.138208	0.022422	0.339768	0.0836362
YCR010C	ADY2	616	hybrid	0.2	284	0.106794	0.0921187	0.013596	0.314693	0.068118
YCR011C	ADP1	617	abrupt	1.53	1050	0.0592839	0.0528261	0.009219	0.237276	0.0971891
YCR012W	PGK1	618	smooth	228.46	417	0.135519	0.119962	0.010986	0.742295	0.0853655
YCR013C		619	hybrid	0.65	216	0.195716	0.153007	0.029886	0.29911	0.084063
YCR014C	POL4	620	hybrid	0.25	583	0.0437761	0.0414691	0.007062	0.256856	0.0653749
YCR015C		621	smooth	0.18	318	0.0881525	0.0810348	0.013506	0.291995	0.0648799
YCR016W		622	abrupt	1.14	291	0.122007	0.10545	0.018666	0.257182	0.0842989
YCR017C	CWH43	623	abrupt	1.95	954	#N/A	#N/A	#N/A	0.248968	0.0853556
YCR018C-A		624	smooth	0.09	85	#N/A	#N/A	#N/A	0.265306	0.0691229
YCR018C	SRD1	625	abrupt	0.88	222	#N/A	#N/A	#N/A	0.243817	0.0975185
YCR019W	MAK32	626	abrupt	0.35	364	0.076615	0.0697963	0.012897	0.248162	0.10137
YCR020C	PET18	627	smooth	0.3	216	0.0910866	0.0796214	0.012225	0.347527	0.0643554
YCR020C-A	MAK31	628	hybrid	1.03	89	#N/A	#N/A	#N/A	0.309985	0.090608
YCR021C	HSP30	630	smooth	0.38	333	0.101605	0.0852856	0.012987	0.342584	0.0716226
YCR022C		631	smooth	0.11	115	0.240886	0.164834	0.037329	0.25789	0.0706577
YCR023C		632	abrupt	1.36	612	0.0286605	0.0271287	0.004794	0.24678	0.0999439
YCR024C	SLM5	633	abrupt	0.18	493	0.0631389	0.0561962	0.009762	0.252482	0.0745847
YCR024C-A	PMP1	634	smooth	14.07	41	#N/A	#N/A	#N/A	0.750291	0.0869342
YCR025C		635	hybrid	0.08	137	0.281951	0.179265	0.036807	0.297462	0.0824415
YCR026C	NPP1	636	smooth	0.78	743	0.103249	0.0775313	0.014292	0.255788	0.0567641
YCR027C	RHB1	637	hybrid	0.27	210	0.0559201	0.0516869	0.011028	0.253737	0.0835503
YCR028C	FEN2	638	abrupt	0.53	513	0.0689387	0.062323	0.011697	0.252988	0.0818209
YCR028C-A	RIM1	639	smooth	3.59	136	#N/A	#N/A	#N/A	0.503305	0.0758403
YCR030C	SYP1	640	abrupt	3.88	871	0.0972245	0.0849219	0.014835	0.262355	0.079213
YCR031C	RPS14A	641	smooth	62.82	138	0.192684	0.165948	0.015342	0.77172	0.0844336
YCR032W	BPH1	642	abrupt	0.27	2168	0.0184482	0.0180814	0.003318	0.221476	0.0703794
YCR033W	SNT1	643	abrupt	0.82	1227	0.0185151	0.0180469	0.003207	0.214972	0.0662277
YCR034W	FEN1	644	hybrid	4.58	348	0.156927	0.12453	0.020289	0.218941	0.0567782
YCR035C	RRP43	645	hybrid	2.76	395	0.103912	0.088625	0.014511	0.340193	0.0914125
YCR036W	RBK1	646	abrupt	0.85	334	0.0760208	0.067732	0.012123	0.247801	0.0872618
YCR037C	PHO87	647	abrupt	1.44	924	0.0142523	0.0142022	0.002415	0.237019	0.0706249
YCR038C	BUD5	648	hybrid	0.05	643	0.044266	0.0413021	0.008334	0.21044	0.0658368
YCR039C	MATALPHA2	650	hybrid	2.98	211	0.195467	0.131488	0.024261	0.285992	0.0739461
YCR040W	MATALPHA1	651	hybrid	0.1	176	0.629048	0.297956	0.062199	0.331868	0.0810896
YCR041W		652	smooth	0.11	111	0.305384	0.184357	0.045963	0.251688	0.0785778
YCR042C	TAF2	653	abrupt	0.73	1408	0.0345209	0.0330534	0.005859	0.241432	0.0962085
YCR043C		654	smooth	1.3	128	0.113731	0.0941137	0.015768	0.354891	0.0750759
YCR044C	PER1	655	abrupt	1.18	358	0.0786521	0.0673743	0.012318	0.275506	0.0900321
YCR045C	RRT12	656	abrupt	0.1	492	0.0223498	0.0214006	0.004101	0.263449	0.0821084
YCR046C	IMG1	657	smooth	1.33	170	0.0637552	0.0554506	0.012264	0.228855	0.0635599
YCR047C	BUD23	658	smooth	2.32	276	0.0914784	0.07805	0.017511	0.223729	0.0646117
YCR048W	ARE1	659	smooth	1.5	611	0.0581888	0.0528213	0.011178	0.218438	0.0549367
YCR049C		660	smooth	0.09	149	0.318432	0.177497	0.036519	0.277784	0.0693963
YCR050C		661	hybrid	0.1	103	0.268699	0.178215	0.045321	0.253533	0.0954343
YCR051W		662	abrupt	4.09	223	0.0869941	0.0770743	0.013776	0.260557	0.0944193
YCR052W	RSC6	663	abrupt	0.88	484	0.0705772	0.0611718	0.011433	0.266757	0.087681
YCR053W	THR4	664	smooth	8.28	515	0.152762	0.130135	0.016287	0.35086	0.0510837
YCR054C	CTR86	665	hybrid	0.27	564	0.0536035	0.0501249	0.009306	0.233816	0.0588156
YCR057C	PWP2	666	abrupt	3.88	924	0.0706907	0.0653731	0.011292	0.256827	0.0930163
YCR059C	YIH1	667	smooth	1.57	259	0.0447625	0.0421203	0.007794	0.270144	0.0677334
YCR060W	TAH1	668	hybrid	1.44	112	0.147158	0.119753	0.024945	0.285655	0.0910896
YCR061W		669	smooth	0.33	632	0.120983	0.101247	0.021501	0.203183	0.0541496
YCR063W	BUD31	670	smooth	0.07	158	0.144794	0.123327	0.023658	0.268911	0.0709747
YCR064C		671	hybrid	0.08	137	0.172909	0.132966	0.027126	0.276468	0.0881645
YCR065W	HCM1	672	abrupt	0.68	565	0.036763	0.0348004	0.006522	0.232336	0.0889273
YCR066W	RAD18	673	abrupt	0.26	488	0.055173	0.0513622	0.009453	0.262009	0.0818823
YCR067C	SED4	674	hybrid	1.46	1066	0.0284433	0.0274401	0.004863	0.22968	0.0588112
YCR068W	ATG15	675	smooth	0.15	521	0.0472581	0.0448159	0.008475	0.225202	0.050025
YCR069W	CPR4	676	smooth	3.88	319	0.0809749	0.0704891	0.012315	0.250404	0.0523944
YCR071C	IMG2	677	smooth	0.79	147	0.154987	0.117095	0.023835	0.266801	0.0621482
YCR072C	RSA4	678	abrupt	1.68	516	0.113416	0.0959737	0.016815	0.300088	0.088974
YCR073C	SSK22	679	hybrid	0.4	1332	0.0197964	0.0189881	0.003342	0.260232	0.0614854
YCR073W-A	SOL2	680	abrupt	2.91	316	#N/A	#N/A	#N/A	0.239464	0.086394
YCR075C	ERS1	681	smooth	0.59	261	0.0611914	0.0542682	0.010488	0.287831	0.0691281
YCR076C	FUB1	682	hybrid	1.08	251	0.119501	0.101589	0.019782	0.273612	0.0784036
YCR077C	PAT1	683	hybrid	2.05	797	0.0749449	0.0679297	0.011493	0.249069	0.0573782
YCR079W	PTC6	684	smooth	1.06	443	0.0275947	0.0259265	0.005154	0.25537	0.0659962
YCR081W	SRB8	685	abrupt	3.88	1428	0.0118341	0.0118602	0.002025	0.255322	0.0798326
YCR082W	AHC2	686	smooth	2.92	129	0.30306	0.199034	0.038793	0.273271	0.0652666
YCR083W	TRX3	687	hybrid	1.14	128	0.195436	0.140042	0.026298	0.300394	0.0871535
YCR084C	TUP1	688	smooth	1.96	714	0.0720393	0.0603964	0.010539	0.196707	0.0438252
YCR085W		689	abrupt	0.16	118	0.161499	0.135255	0.030387	0.235101	0.0965864
YCR086W	CSM1	690	hybrid	0.4	191	0.095712	0.0858621	0.01983	0.229439	0.0904334
YCR087W		692	smooth	0.86	172	0.073874	0.06617	0.021972	0.146312	0.0768855
YCR088W	ABP1	693	abrupt	1.01	593	0.138893	0.118836	0.018201	0.328183	0.0876117
YCR089W	FIG2	694	abrupt	0.32	1610	0.0384564	0.0360166	0.006699	0.232713	0.0739487
YCR090C		695	abrupt	1.47	183	0.093604	0.0838089	0.014337	0.303403	0.0930782
YCR091W	KIN82	696	smooth	0.05	721	0.0956091	0.0801253	0.014517	0.247071	0.0572409
YCR092C	MSH3	697	abrupt	0.25	1019	0.0264329	0.0248719	0.004587	0.248517	0.0630731
YCR093W	CDC39	698	abrupt	0.56	2109	0.0368714	0.0347196	0.005913	0.24924	0.0595749
YCR094W	CDC50	699	smooth	0.31	392	0.0674901	0.0625114	0.010854	0.279066	0.0607777
YCR095C	OCA4	700	abrupt	0.49	363	0.0633412	0.0579043	0.01065	0.213211	0.084724
YCR096C	HMRA2	701	smooth	2.58	120	0.249077	0.170939	0.031587	0.290867	0.0599058
YCR097W-A		702	hybrid	0.12	89	#N/A	#N/A	#N/A	0.23922	0.0869165
YCR097W	HMRA1	703	hybrid	0.34	127	#N/A	#N/A	#N/A	0.30465	0.0846575
YCR098C	GIT1	704	hybrid	0.12	519	0.163996	0.126651	0.019971	0.337438	0.0792573
YCR099C		705	smooth	0.04	156	0.115791	0.0940336	0.017328	0.29255	0.0709492
YCR100C		706	smooth	0.11	317	0.0517535	0.0471232	0.00897	0.227764	0.0568227
YCR101C		707	smooth	0.08	183	0.13135	0.0969083	0.020268	0.231288	0.0549079
YCR102C		708	abrupt	0.64	369	0.0380888	0.0368981	0.005727	0.308629	0.0859544
YCR104W	PAU3	710	smooth	3.59	125	0.341344	0.250448	0.027819	0.575336	0.0767641
YCR105W	ADH7	711	abrupt	0.29	362	0.0568151	0.0503522	0.008151	0.294613	0.0841579
YCR106W	RDS1	712	hybrid	0.14	833	0.0214625	0.0204509	0.004035	0.221401	0.0643224
YCR107W	AAD3	713	smooth	0.2	364	0.0489604	0.0459648	0.007833	0.304905	0.0734254
YDL001W	RMD1	714	abrupt	0.5	431	0.0743459	0.0675406	0.012621	0.233122	0.0973678
YDL002C	NHP10	715	smooth	0.93	204	0.113419	0.0976453	0.021363	0.19563	0.0497341
YDL003W	MCD1	716	abrupt	1.2	567	0.0897772	0.0749619	0.013695	0.240922	0.0833585
YDL004W	ATP16	717	hybrid	4.72	161	0.111832	0.0972603	0.013863	0.382404	0.0866987
YDL005C	MED2	718	abrupt	0.99	432	0.0810397	0.0697181	0.012123	0.248053	0.0668001
YDL006W	PTC1	719	hybrid	0.57	282	0.0803939	0.0729837	0.012807	0.296486	0.0702056
YDL007W	RPT2	720	abrupt	3.85	438	0.127282	0.10653	0.018804	0.307098	0.0806972
YDL008W	APC11	721	abrupt	1.99	166	0.113362	0.0977157	0.016638	0.29961	0.0812673
YDL009C		722	smooth	1.06	108	0.342807	0.21534	0.04998	0.265058	0.0780041
YDL010W	GRX6	723	hybrid	0.82	232	0.105779	0.0914145	0.017874	0.250971	0.0742666
YDL011C		724	hybrid	0.09	108	0.211887	0.162712	0.031191	0.312266	0.0814088
YDL012C		725	smooth	4.55	108	0.164361	0.135478	0.031833	0.209586	0.075362
YDL013W	SLX5	726	hybrid	0.37	620	0.0434344	0.0414656	0.007941	0.240968	0.0642783
YDL014W	NOP1	727	abrupt	12.99	328	0.176321	0.148337	0.015816	0.499447	0.0943472
YDL015C	TSC13	728	abrupt	4.68	311	0.158464	0.126286	0.019035	0.289981	0.0843209
YDL016C		729	smooth	0.08	101	0.256843	0.184742	0.053178	0.214948	0.0830201
YDL017W	CDC7	730	smooth	0.32	508	0.0733163	0.0648295	0.01137	0.287563	0.0676908
YDL018C	ERP3	731	hybrid	0.54	226	0.128875	0.0988319	0.016446	0.306932	0.0827096
YDL019C	OSH2	732	smooth	0.82	1284	0.0536647	0.050092	0.008781	0.222365	0.0474359
YDL020C	RPN4	733	abrupt	0.72	532	0.0442946	0.0394102	0.007332	0.246385	0.096183
YDL021W	GPM2	734	hybrid	0.12	312	0.087676	0.0792857	0.013668	0.291373	0.0727089
YDL022W	GPD1	735	smooth	5.94	392	0.216031	0.181815	0.021897	0.47358	0.0706395
YDL023C		736	hybrid	0.15	107	1.6499	0.297299	0.080478	0.297336	0.0817598
YDL024C	DIA3	737	hybrid	0.16	469	0.052144	0.0485912	0.008814	0.255771	0.0706266
YDL025C	RTK1	738	hybrid	0.24	621	0.0507831	0.0481567	0.008133	0.269703	0.0649931
YDL026W		739	hybrid	0.08	104	0.248379	0.180401	0.040386	0.280485	0.0851556
YDL027C		740	smooth	0.14	421	0.0340127	0.0321429	0.005871	0.232284	0.0485103
YDL028C	MPS1	741	hybrid	0.25	765	0.0360992	0.0340802	0.006399	0.24616	0.065186
YDL029W	ARP2	742	hybrid	4.31	392	0.126888	0.102071	0.016809	0.297043	0.076083
YDL030W	PRP9	743	hybrid	0.27	531	0.0701754	0.0577168	0.010689	0.259495	0.0759254
YDL031W	DBP10	744	abrupt	2.08	996	0.0834333	0.0700006	0.010857	0.289212	0.0795128
YDL032W		745	smooth	0.09	104	0.276467	0.175424	0.041418	0.237487	0.0660167
YDL033C	SLM3	746	hybrid	0.54	418	0.0739713	0.0660389	0.012096	0.293898	0.0868473
YDL034W		747	smooth	0.08	115	0.269112	0.187171	0.039732	0.283789	0.0722318
YDL035C	GPR1	748	abrupt	0.49	962	0.0711734	0.0625476	0.011163	0.220751	0.0957553
YDL036C	PUS9	749	abrupt	0.68	463	0.0598345	0.0549005	0.009936	0.2411	0.0786209
YDL037C	BSC1	750	smooth	0.58	329	#N/A	#N/A	#N/A	0.340383	0.0659061
YDL038C		751	#N/A	2.22	584	#N/A	#N/A	#N/A	0.256779	0.0927924
YDL039C	PRM7	752	abrupt	3.46	116	0.336225	0.20566	0.036057	0.323931	0.101176
YDL040C	NAT1	753	abrupt	1.85	855	0.0899216	0.0762769	0.01251	0.270664	0.0759904
YDL041W		754	abrupt	0.32	118	0.304188	0.216432	0.04806	0.271648	0.102719
YDL042C	SIR2	755	abrupt	1.19	563	0.0686	0.0635483	0.010953	0.265735	0.0790261
YDL043C	PRP11	756	hybrid	0.38	267	0.12597	0.108027	0.018663	0.318647	0.0798857
YDL044C	MTF2	757	abrupt	0.37	441	0.0793855	0.0710737	0.012558	0.273251	0.0934432
YDL045C	FAD1	758	smooth	0.58	307	0.101608	0.0869704	0.015186	0.301375	0.0661239
YDL045W-A	MRP10	759	smooth	1.31	96	#N/A	#N/A	#N/A	0.276691	0.0661348
YDL046W	NPC2	760	smooth	3.74	174	0.106859	0.09408	0.015111	0.301842	0.0589845
YDL047W	SIT4	761	smooth	1.08	312	0.104577	0.0894633	0.016998	0.271063	0.0638293
YDL048C	STP4	762	smooth	1.11	491	#N/A	#N/A	#N/A	0.275538	0.060756
YDL049C	KNH1	763	smooth	0.09	269	0.110535	0.0928514	0.016557	0.29532	0.0685688
YDL050C		764	smooth	0.53	124	0.268291	0.175396	0.031278	0.32778	0.07717
YDL051W	LHP1	765	abrupt	4.7	276	0.118199	0.101923	0.015249	0.318351	0.0928559
YDL052C	SLC1	766	smooth	2.19	304	0.153048	0.114075	0.019578	0.270319	0.0533759
YDL053C	PBP4	767	smooth	2.2	186	0.0960527	0.0824182	0.015474	0.219585	0.0563177
YDL054C	MCH1	768	smooth	0.46	487	0.108281	0.088091	0.017508	0.239569	0.0580807
YDL055C	PSA1	769	smooth	9.91	362	0.162621	0.141768	0.015333	0.485519	0.0697774
YDL056W	MBP1	770	hybrid	0.58	834	0.0373409	0.0357428	0.006474	0.243883	0.062812
YDL057W		771	hybrid	0.26	329	0.103258	0.0908814	0.017202	0.198896	0.0657468
YDL058W	USO1	772	abrupt	0.75	1791	0.0101551	0.0098384	0.00165	0.271525	0.0662326
YDL059C	RAD59	773	smooth	0.22	239	0.0523566	0.0455383	0.008556	0.213529	0.0520088
YDL060W	TSR1	774	abrupt	3.14	789	0.0916777	0.0775624	0.012522	0.300225	0.0847167
YDL061C	RPS29B	775	smooth	29.34	57	0.458019	0.319895	0.035409	0.645325	0.0848929
YDL062W		776	hybrid	0.08	142	0.267101	0.183942	0.043719	0.240554	0.0772303
YDL063C		777	smooth	0.9	621	0.0642259	0.0601609	0.011346	0.274231	0.0687754
YDL064W	UBC9	778	smooth	2.92	158	0.0927364	0.0718944	0.012774	0.264604	0.0743204
YDL065C	PEX19	779	abrupt	0.77	343	0.106116	0.0936902	0.015993	0.282525	0.0919354
YDL066W	IDP1	780	hybrid	2.86	429	0.176488	0.142705	0.019911	0.367153	0.0700659
YDL067C	COX9	781	smooth	4.02	60	0.434548	0.260605	0.047586	0.366408	0.0823794
YDL068W		782	smooth	0.1	110	0.280812	0.168868	0.035322	0.262135	0.0610926
YDL069C	CBS1	783	hybrid	0.29	230	0.117438	0.0958569	0.017994	0.276462	0.0759136
YDL070W	BDF2	784	abrupt	0.51	639	0.066742	0.062459	0.010137	0.263669	0.0888994
YDL071C		785	hybrid	0.11	125	0.230481	0.164074	0.035742	0.250706	0.0823736
YDL072C	YET3	786	smooth	6.24	204	0.145428	0.123062	0.023871	0.230457	0.062472
YDL073W		787	abrupt	0.39	985	0.0255666	0.0244295	0.004314	0.236479	0.068573
YDL074C	BRE1	788	abrupt	1.15	701	0.0489979	0.0446244	0.007806	0.2597	0.0866304
YDL075W	RPL31A	789	smooth	86.19	114	0.222403	0.185069	0.017706	0.73534	0.0908588
YDL076C	RXT3	790	smooth	1.02	295	0.0800807	0.068987	0.013428	0.253143	0.066118
YDL077C	VAM6	791	abrupt	0.28	1050	0.0602084	0.0550349	0.009501	0.240102	0.0999317
YDL078C	MDH3	792	abrupt	2.93	344	0.105231	0.088063	0.014958	0.273174	0.0819624
YDL079C	MRK1	793	abrupt	0.09	502	0.0798339	0.0705456	0.013116	0.256067	0.0768085
YDL080C	THI3	794	hybrid	0.73	610	0.0299728	0.0284047	0.005379	0.238008	0.0672077
YDL081C	RPP1A	795	smooth	61.95	107	0.255111	0.208617	0.019053	0.806797	0.0857095
YDL082W	RPL13A	796	smooth	25.89	200	0.185232	0.157471	0.01572	0.485341	0.0614309
YDL083C	RPS16B	797	smooth	49.79	144	0.177088	0.148528	0.014016	0.695948	0.070874
YDL084W	SUB2	798	abrupt	5.58	447	0.111496	0.100197	0.012234	0.365743	0.06211
YDL085W	NDE2	800	smooth	0.11	546	0.27727	0.150946	0.029853	0.267004	0.0692219
YDL086W		801	abrupt	1.85	274	0.107095	0.0941109	0.016173	0.298864	0.0770594
YDL087C	LUC7	802	smooth	0.29	262	0.101407	0.0833347	0.017907	0.256396	0.0708402
YDL088C	ASM4	803	smooth	0.86	529	0.0746748	0.0663968	0.010986	0.254286	0.0473564
YDL089W	NUR1	804	smooth	0.29	485	0.0398989	0.0381662	0.006519	0.268158	0.0577474
YDL090C	RAM1	805	hybrid	0.53	432	0.0686407	0.058057	0.010635	0.275495	0.0817014
YDL091C	UBX3	806	smooth	0.26	456	0.0582296	0.0523532	0.009558	0.250515	0.0596952
YDL092W	SRP14	807	smooth	1.58	147	0.101747	0.0900612	0.015117	0.301643	0.0662717
YDL093W	PMT5	808	abrupt	0.86	744	0.118079	0.09914	0.017784	0.268664	0.0888852
YDL094C		809	abrupt	0.06	170	0.225033	0.158592	0.031599	0.273414	0.0892254
YDL095W	PMT1	810	hybrid	4.03	818	0.130406	0.0991766	0.016458	0.247623	0.0538176
YDL096C	OPI6	811	hybrid	0.15	109	#N/A	#N/A	#N/A	0.219833	0.0857874
YDL097C	RPN6	812	hybrid	2.4	435	0.0845492	0.0743006	0.013467	0.294297	0.0768252
YDL098C	SNU23	813	abrupt	0.48	195	0.0996893	0.0865714	0.015528	0.257276	0.0927156
YDL099W	BUG1	814	abrupt	1.2	342	0.119156	0.10007	0.016236	0.319337	0.0852418
YDL100C	GET3	815	abrupt	4.95	355	0.132675	0.111693	0.015786	0.325138	0.0695636
YDL101C	DUN1	816	abrupt	0.51	514	0.0722604	0.063087	0.011136	0.272307	0.0915825
YDL102W	POL3	817	abrupt	0.63	1098	0.0922231	0.0750871	0.012372	0.285969	0.0917666
YDL103C	QRI1	818	smooth	1.21	478	0.12155	0.100567	0.016293	0.258442	0.0520538
YDL104C	QRI7	819	abrupt	0.22	408	0.0684737	0.061215	0.011112	0.28401	0.0865231
YDL105W	NSE4	820	abrupt	0.31	403	0.0944007	0.0818722	0.014961	0.274842	0.076474
YDL106C	PHO2	821	hybrid	0.25	560	0.0805843	0.0715011	0.012036	0.304834	0.0693332
YDL107W	MSS2	822	smooth	0.19	352	0.0789663	0.0672604	0.012555	0.267095	0.0622668
YDL108W	KIN28	823	abrupt	0.56	307	0.076564	0.068352	0.012345	0.297677	0.0866265
YDL109C		824	abrupt	0.48	648	0.0438708	0.0407368	0.007623	0.234445	0.08279
YDL110C	TMA17	825	smooth	0.81	151	0.199549	0.159046	0.029418	0.327146	0.0778155
YDL111C	RRP42	826	smooth	2.22	266	0.0578111	0.0494508	0.009306	0.268532	0.0664826
YDL112W	TRM3	827	abrupt	3.1	1437	0.0440804	0.0409215	0.007293	0.237146	0.0777691
YDL113C	ATG20	828	hybrid	0.16	641	0.0516387	0.0488498	0.008367	0.2672	0.0709342
YDL114W-A		829	smooth	3.88	38	0.0706512	0.0621964	0.012456	0.32765	0.0777548
YDL114W		830	smooth	0.06	309	#N/A	#N/A	#N/A	0.26597	0.0596202
YDL115C	IWR1	831	abrupt	0.44	354	0.1542	0.120227	0.022401	0.241866	0.0903826
YDL116W	NUP84	832	hybrid	1.18	727	0.085284	0.0770749	0.014022	0.249244	0.0707596
YDL117W	CYK3	833	hybrid	1.1	886	0.0588527	0.0556447	0.009474	0.290341	0.071406
YDL118W		834	abrupt	0.08	127	0.0969178	0.084623	0.016656	0.288317	0.0947615
YDL119C		835	smooth	0.12	308	0.0656796	0.0609782	0.011313	0.291468	0.0712571
YDL120W	YFH1	836	abrupt	0.22	175	0.0692896	0.0603653	0.011535	0.268342	0.0939233
YDL121C		837	smooth	1.75	150	0.180066	0.130197	0.024204	0.271102	0.0685181
YDL122W	UBP1	838	hybrid	2.99	810	0.054912	0.0515344	0.008508	0.282647	0.0699772
YDL123W	SNA4	839	smooth	0.8	141	0.0783275	0.0694529	0.014316	0.247666	0.0672774
YDL124W		840	smooth	4.83	313	0.144521	0.115988	0.018453	0.33542	0.0699504
YDL125C	HNT1	841	smooth	8.41	159	0.186766	0.135741	0.021753	0.317726	0.0588303
YDL126C	CDC48	842	smooth	8.65	836	0.129723	0.104055	0.014502	0.334929	0.0589472
YDL127W	PCL2	843	hybrid	0.43	309	0.103742	0.0919898	0.017274	0.244708	0.0725097
YDL128W	VCX1	844	hybrid	3.06	412	0.152303	0.129731	0.023685	0.211963	0.0601813
YDL129W		845	hybrid	0.37	292	0.0467755	0.0421865	0.00903	0.228148	0.0762337
YDL130W-A	STF1	846	smooth	2.99	87	0.12787	0.111102	0.018864	0.379081	0.0827906
YDL130W	RPP1B	847	smooth	252.34	107	#N/A	#N/A	#N/A	0.717814	0.0827744
YDL131W	LYS21	848	smooth	3.27	441	0.187839	0.141303	0.019452	0.351927	0.0586797
YDL132W	CDC53	849	abrupt	1.67	816	0.132142	0.110005	0.018192	0.30824	0.0961113
YDL133W	SRF1	851	abrupt	0.98	438	0.0374561	0.0358893	0.006516	0.244841	0.07782
YDL134C	PPH21	852	abrupt	1.22	370	0.068113	0.0618125	0.011544	0.263627	0.0805852
YDL135C	RDI1	853	hybrid	2.38	203	0.12369	0.106841	0.015981	0.381968	0.0805336
YDL136W	RPL35B	854	smooth	68.17	121	0.211307	0.173124	0.01668	0.675175	0.0755652
YDL137W	ARF2	855	smooth	8.18	182	0.132298	0.114249	0.015663	0.327942	0.0520432
YDL138W	RGT2	856	hybrid	0.45	764	0.0295147	0.0282552	0.005151	0.271715	0.0716249
YDL139C	SCM3	857	abrupt	0.28	224	0.0898564	0.0822489	0.014211	0.308618	0.0968052
YDL140C	RPO21	858	abrupt	5.62	1734	0.0494872	0.0446565	0.007236	0.208773	0.102211
YDL141W	BPL1	859	abrupt	0.63	691	0.0589852	0.0546381	0.010269	0.218738	0.0855794
YDL142C	CRD1	860	smooth	0.42	284	0.0813578	0.0706416	0.014193	0.261643	0.074095
YDL143W	CCT4	861	abrupt	2.69	529	0.107959	0.0979989	0.015198	0.324718	0.0900917
YDL144C		862	hybrid	1.76	357	0.0453009	0.0420663	0.008592	0.248958	0.0800968
YDL145C	COP1	863	abrupt	2.99	1202	0.0715394	0.0665372	0.009864	0.25968	0.0932326
YDL146W	LDB17	864	hybrid	0.13	492	0.0443977	0.0423866	0.00729	0.267404	0.0671305
YDL147W	RPN5	865	hybrid	3.41	446	0.0948871	0.0870013	0.01482	0.297395	0.0828217
YDL148C	NOP14	866	abrupt	1.31	811	0.0936927	0.0789931	0.012159	0.269054	0.0786038
YDL149W	ATG9	867	abrupt	0.08	998	0.03241	0.0301822	0.005514	0.226502	0.0852963
YDL150W	RPC53	868	abrupt	0.81	423	0.0734196	0.0648987	0.01113	0.257746	0.0861256
YDL151C	BUD30	869	smooth	0.1	194	0.103992	0.074227	0.016911	0.211695	0.0603816
YDL152W		870	hybrid	0.1	122	0.536007	0.271185	0.058074	0.307061	0.0767185
YDL153C	SAS10	871	hybrid	4.92	611	0.104349	0.0916996	0.013917	0.311023	0.0654053
YDL154W	MSH5	872	abrupt	0.14	902	0.0376624	0.0350789	0.006441	0.24583	0.0951797
YDL155W	CLB3	873	smooth	0.83	428	0.08902	0.0762653	0.013536	0.258832	0.0528312
YDL156W	CMR1	874	abrupt	0.41	523	0.0782939	0.069493	0.012411	0.275433	0.0784378
YDL157C		875	smooth	3.93	119	0.148046	0.121225	0.016962	0.401684	0.0624797
YDL158C		876	hybrid	1.08	103	0.286552	0.216621	0.041373	0.315039	0.0857014
YDL159W	STE7	877	smooth	0.31	516	0.0641714	0.0577638	0.010599	0.276031	0.0636161
YDL160C	DHH1	879	abrupt	1.36	507	0.120586	0.105279	0.017166	0.231005	0.105079
YDL161W	ENT1	880	abrupt	1.29	455	0.0809931	0.0719622	0.013224	0.290389	0.0815883
YDL162C		881	abrupt	0.11	119	0.24626	0.149457	0.030927	0.234303	0.0964461
YDL163W		882	smooth	0.09	101	#N/A	#N/A	#N/A	0.323826	0.0628266
YDL164C	CDC9	883	abrupt	0.96	756	0.0811551	0.0683966	0.012741	0.241086	0.073973
YDL165W	CDC36	884	smooth	2.28	192	0.144006	0.117372	0.023385	0.25451	0.0639025
YDL166C	FAP7	885	hybrid	1.92	198	0.14707	0.117156	0.020664	0.290146	0.0698287
YDL167C	NRP1	886	abrupt	0.5	720	0.0563942	0.0508183	0.008379	0.23524	0.0702875
YDL168W	SFA1	887	abrupt	2.22	387	0.14706	0.125083	0.017961	0.352125	0.0749752
YDL169C	UGX2	888	smooth	0.11	224	0.13958	0.103033	0.019824	0.285901	0.076601
YDL170W	UGA3	889	abrupt	0.27	529	0.0460701	0.0425342	0.007869	0.28494	0.0794581
YDL171C	GLT1	890	smooth	4.24	2146	0.0525556	0.0495716	0.006792	0.269989	0.0452304
YDL172C		891	hybrid	0.49	160	0.134079	0.114806	0.020847	0.287505	0.0763168
YDL173W	PAR32	892	smooth	2.36	296	0.0891108	0.0772165	0.01236	0.277977	0.0545145
YDL174C	DLD1	893	hybrid	2.31	588	0.109596	0.0917559	0.014937	0.30462	0.0678048
YDL175C	AIR2	894	smooth	0.37	345	0.0850485	0.074555	0.014571	0.264918	0.0772426
YDL176W		895	hybrid	0.13	709	0.0224897	0.0217625	0.003927	0.258257	0.0699441
YDL177C		896	hybrid	0.61	171	0.129454	0.109104	0.020958	0.293825	0.0851807
YDL178W	DLD2	897	abrupt	0.86	531	0.0994061	0.0875216	0.013722	0.296116	0.0840059
YDL179W	PCL9	898	abrupt	0.48	305	0.0992659	0.0845737	0.015942	0.288622	0.0944598
YDL180W		899	abrupt	0.57	548	0.0598405	0.0554434	0.010968	0.196295	0.104104
YDL181W	INH1	900	hybrid	0.89	86	0.147487	0.122238	0.023469	0.27924	0.0778061
YDL182W	LYS20	901	smooth	7.61	429	0.158573	0.133989	0.018996	0.305942	0.049227
YDL183C		902	hybrid	0.13	321	0.224458	0.15856	0.033192	0.277713	0.0846469
YDL184C	RPL41A	903	smooth	15.73	26	1.24654	0.371043	0.077631	0.39206	0.0897173
YDL185W	VMA1	905	abrupt	8.34	1072	0.0931747	0.0858649	0.012474	0.269777	0.0759957
YDL186W		906	abrupt	0.09	278	0.140638	0.108863	0.022086	0.23146	0.0950093
YDL187C		907	smooth	0.09	110	0.419518	0.213541	0.054984	0.238546	0.0726155
YDL188C	PPH22	908	hybrid	2.49	378	0.0643358	0.0597014	0.010593	0.259258	0.074322
YDL189W	RBS1	909	abrupt	0.95	458	0.0512298	0.0483596	0.008889	0.2573	0.077122
YDL190C	UFD2	910	hybrid	1.52	962	0.0733962	0.0677037	0.011211	0.257598	0.0602388
YDL191W	RPL35A	911	smooth	97.52	121	0.21053	0.173699	0.01668	0.674779	0.0752441
YDL192W	ARF1	912	smooth	51.43	182	0.138669	0.119414	0.015414	0.311608	0.0457429
YDL193W	NUS1	913	hybrid	0.8	376	0.144579	0.113314	0.017712	0.296366	0.0634571
YDL194W	SNF3	914	abrupt	0.45	885	0.0260697	0.0246509	0.004347	0.229828	0.0904591
YDL195W	SEC31	915	abrupt	4.86	1274	0.0629393	0.0557225	0.008733	0.264618	0.0736445
YDL196W		916	hybrid	0.09	110	0.284909	0.173889	0.032844	0.349186	0.087006
YDL197C	ASF2	917	abrupt	0.47	526	0.13616	0.118027	0.02481	0.22482	0.0922998
YDL198C	GGC1	918	hybrid	3.27	301	0.139601	0.115518	0.018642	0.314475	0.0744301
YDL199C		919	abrupt	0.09	688	0.0428389	0.0402579	0.008022	0.24336	0.0748844
YDL200C	MGT1	920	smooth	0.93	189	0.0743673	0.0643562	0.011568	0.293475	0.0649223
YDL201W	TRM8	921	hybrid	1.81	287	0.113355	0.100309	0.016512	0.307045	0.0769984
YDL202W	MRPL11	922	smooth	0.89	250	0.0527675	0.0466877	0.008742	0.285161	0.076058
YDL203C	ACK1	923	smooth	0.32	624	0.0541107	0.0500138	0.008718	0.288409	0.0644109
YDL204W	RTN2	924	smooth	0.15	394	0.0780196	0.0675682	0.011208	0.270444	0.0569495
YDL205C	HEM3	925	abrupt	0.51	328	0.054818	0.051114	0.008616	0.280397	0.0752649
YDL206W		926	abrupt	0.17	763	0.0232119	0.0225344	0.004317	0.223036	0.0871213
YDL207W	GLE1	927	abrupt	0.55	539	0.0504775	0.0470059	0.008973	0.259973	0.083724
YDL208W	NHP2	928	smooth	12.11	157	0.201836	0.169191	0.019356	0.508564	0.0680308
YDL209C	CWC2	929	smooth	0.33	340	0.0944595	0.0821208	0.014841	0.291254	0.074431
YDL210W	UGA4	930	hybrid	0.41	572	0.0340929	0.032672	0.005043	0.262982	0.0582533
YDL211C		931	smooth	0.15	373	0.0544205	0.0481344	0.00879	0.26876	0.0634499
YDL212W	SHR3	932	smooth	5.47	211	0.119128	0.10158	0.015795	0.325949	0.0626166
YDL213C	NOP6	933	smooth	2.32	226	0.146935	0.118222	0.018366	0.304425	0.0545591
YDL214C	PRR2	934	abrupt	0.12	700	0.0219211	0.0210229	0.003795	0.278168	0.0838065
YDL215C	GDH2	935	abrupt	1.23	1093	0.0276279	0.0260205	0.004086	0.299232	0.0950162
YDL216C	RRI1	936	abrupt	0.15	441	0.0627115	0.0550732	0.009771	0.269329	0.0876579
YDL217C	TIM22	937	hybrid	0.61	208	0.0740622	0.0661688	0.012207	0.271273	0.0778168
YDL218W		938	smooth	0.11	318	0.0763927	0.070038	0.011892	0.305109	0.0656465
YDL219W	DTD1	939	hybrid	2.02	151	0.135242	0.119081	0.019899	0.332916	0.0816931
YDL220C	CDC13	940	abrupt	0.41	925	0.0323744	0.0306252	0.006153	0.212771	0.067692
YDL221W		941	smooth	0.09	184	0.168344	0.115974	0.024228	0.263478	0.0700118
YDL222C	FMP45	942	smooth	0.12	310	0.0938129	0.081671	0.015843	0.275987	0.0678649
YDL223C	HBT1	943	abrupt	0.51	1047	0.0354199	0.0338144	0.00531	0.298553	0.0951299
YDL224C	WHI4	944	hybrid	0.78	650	0.051867	0.0458528	0.008634	0.255939	0.0654637
YDL225W	SHS1	945	abrupt	0.79	552	0.114987	0.101111	0.016158	0.319757	0.0804785
YDL226C	GCS1	946	smooth	1.92	353	0.10654	0.0925229	0.016809	0.255352	0.058414
YDL227C	HO	947	hybrid	1.2	587	0.14002	0.104631	0.020805	0.221558	0.0604402
YDL228C		948	smooth	0.5	214	#N/A	#N/A	#N/A	0.230996	0.0614358
YDL229W	SSB1	949	smooth	161.02	614	#N/A	#N/A	#N/A	0.705639	0.0876904
YDL230W	PTP1	950	abrupt	0.86	336	0.0728471	0.0670023	0.013854	0.239374	0.0883642
YDL231C	BRE4	951	smooth	0.57	1126	0.011102	0.0108659	0.001941	0.257482	0.0581205
YDL232W	OST4	952	smooth	5.94	37	#N/A	#N/A	#N/A	0.517107	0.0728862
YDL233W		953	smooth	0.27	459	0.0720563	0.0664897	0.012165	0.233397	0.0535375
YDL234C	GYP7	954	abrupt	0.48	747	0.0554099	0.0509837	0.009021	0.225082	0.103255
YDL235C	YPD1	955	abrupt	1.48	168	0.160621	0.131455	0.020535	0.348335	0.0871231
YDL236W	PHO13	956	abrupt	1.71	313	0.152858	0.126085	0.021045	0.322516	0.0846303
YDL237W	AIM6	957	hybrid	1.25	391	0.111873	0.0931388	0.016425	0.280911	0.0694386
YDL238C	GUD1	958	abrupt	0.09	490	0.0260705	0.0251922	0.004749	0.261494	0.082232
YDL239C	ADY3	959	abrupt	0.09	791	0.0248832	0.0239666	0.004581	0.20612	0.099132
YDL240W	LRG1	961	abrupt	0.17	1018	0.0225423	0.0221696	0.003891	0.264607	0.0715948
YDL241W		962	hybrid	0.51	124	0.121078	0.104959	0.019848	0.273738	0.082506
YDL242W		963	smooth	0.09	118	0.109281	0.0924438	0.019089	0.26716	0.0693069
YDL243C	AAD4	964	abrupt	0.29	330	0.0526851	0.0486625	0.008469	0.269056	0.0944879
YDL244W	THI13	965	abrupt	0.47	341	0.0663668	0.0622169	0.007584	0.392053	0.0849591
YDL245C	HXT15	966	hybrid	0.11	568	0.0594671	0.0538752	0.009837	0.252556	0.0733566
YDL246C	SOR2	967	abrupt	0.97	358	0.0581713	0.0529485	0.008109	0.311262	0.0720324
YDL247W-A		968	smooth	3.88	25	0.01716	0.0167239	0.003309	0.400202	0.0928331
YDL247W	MPH2	969	abrupt	0.14	610	#N/A	#N/A	#N/A	0.207464	0.10451
YDL248W	COS7	970	hybrid	0.04	384	0.0971971	0.0854398	0.017169	0.226498	0.0629662
YDR001C	NTH1	971	abrupt	1.28	752	0.0522186	0.0489724	0.008616	0.253412	0.0911239
YDR002W	YRB1	972	abrupt	11.71	202	0.234869	0.183204	0.022254	0.359569	0.0703424
YDR003W	RCR2	973	hybrid	0.53	211	0.129498	0.100193	0.018804	0.240697	0.0612764
YDR004W	RAD57	974	abrupt	0.31	461	0.0457738	0.0418411	0.008622	0.213529	0.0818294
YDR005C	MAF1	975	abrupt	0.69	396	0.0790974	0.0700822	0.014169	0.209945	0.0943174
YDR006C	SOK1	976	smooth	0.88	902	0.0345977	0.0321198	0.005709	0.253141	0.0552195
YDR007W	TRP1	977	hybrid	2.06	225	0.0526654	0.0494846	0.009012	0.277558	0.0834064
YDR008C		978	hybrid	0.19	117	0.155577	0.118166	0.025734	0.219395	0.0886026
YDR009W	GAL3	979	abrupt	0.15	521	0.14353	0.118598	0.020826	0.280212	0.0942217
YDR010C		980	smooth	0.07	111	0.20266	0.151186	0.032226	0.259124	0.0637384
YDR011W	SNQ2	981	abrupt	4.14	1502	0.0494266	0.0456549	0.007518	0.26413	0.0801776
YDR012W	RPL4B	982	smooth	72.18	363	0.250755	0.203724	0.019509	0.624366	0.0667297
YDR013W	PSF1	983	hybrid	0.22	209	0.135172	0.115671	0.022662	0.266492	0.0758592
YDR014W	RAD61	984	abrupt	0.1	648	0.0499847	0.0461527	0.00831	0.248134	0.0843569
YDR015C		985	smooth	0.09	80	#N/A	#N/A	#N/A	0.185712	0.0729875
YDR016C	DAD1	986	smooth	0.91	95	0.415222	0.239904	0.060873	0.269513	0.0794727
YDR017C	KCS1	987	smooth	1.09	1051	0.0258829	0.0250707	0.004401	0.231876	0.0483251
YDR018C		988	smooth	0.09	397	0.0486925	0.045632	0.008226	0.228454	0.0526112
YDR019C	GCV1	989	abrupt	2.47	401	0.0762052	0.0688598	0.012399	0.236728	0.103211
YDR020C	DAS2	990	hybrid	0.24	233	0.0963638	0.0888693	0.014238	0.353222	0.078501
YDR021W	FAL1	991	hybrid	0.56	400	0.10408	0.0908632	0.014514	0.315915	0.0729957
YDR022C	CIS1	992	hybrid	0.13	197	0.0978042	0.0897384	0.017193	0.255276	0.0829598
YDR023W	SES1	993	abrupt	8.03	463	0.156316	0.136651	0.017649	0.410046	0.0823349
YDR024W	FYV1	994	smooth	0.17	162	0.299034	0.159413	0.035808	0.272814	0.0771828
YDR025W	RPS11A	995	hybrid	77.68	157	0.143799	0.126681	0.013002	0.58346	0.0824774
YDR026C	NSI1	996	abrupt	0.16	571	0.0527208	0.046727	0.00753	0.295412	0.0984857
YDR027C	VPS54	997	abrupt	0.89	890	0.0273433	0.0260246	0.004923	0.222305	0.0859561
YDR028C	REG1	998	abrupt	1.23	1015	0.0364582	0.0344322	0.005631	0.255683	0.0885721
YDR029W		999	abrupt	0.14	105	0.204918	0.152373	0.049452	0.17686	0.0938075
YDR030C	RAD28	1000	abrupt	0.26	507	0.0437228	0.0409239	0.007395	0.264718	0.0950905
YDR031W	MIC14	1001	smooth	0.81	122	0.199059	0.15948	0.028971	0.337145	0.0786329
YDR032C	PST2	1002	smooth	5.86	199	0.286416	0.215001	0.027243	0.420826	0.0643509
YDR033W	MRH1	1003	abrupt	25.94	321	0.178619	0.152951	0.01971	0.370311	0.0856313
YDR034C	LYS14	1004	hybrid	0.33	791	0.0282501	0.0279558	0.005055	0.267696	0.0777008
YDR035W	ARO3	1007	abrupt	5.25	371	0.130702	0.115231	0.017265	0.29013	0.095407
YDR036C	EHD3	1008	smooth	1.01	501	0.0896626	0.0738481	0.011853	0.307159	0.0640032
YDR037W	KRS1	1009	abrupt	7.94	592	0.148971	0.129561	0.016551	0.368965	0.0693578
YDR038C	ENA5	1010	hybrid	2.21	1092	0.066342	0.0605637	0.009708	0.274451	0.0649769
YDR039C	ENA2	1011	hybrid	4.55	1092	0.0677538	0.0622411	0.009924	0.274474	0.0644326
YDR040C	ENA1	1012	hybrid	0.09	1092	0.0668322	0.0627945	0.010005	0.274255	0.063086
YDR041W	RSM10	1013	smooth	1.44	204	0.122647	0.0984056	0.019815	0.264433	0.0721953
YDR042C		1014	smooth	0.05	201	0.163104	0.125232	0.024321	0.295885	0.078753
YDR043C	NRG1	1015	abrupt	0.31	232	0.0864282	0.0777354	0.014484	0.288543	0.088752
YDR044W	HEM13	1016	smooth	1.08	329	0.205144	0.14291	0.01824	0.31447	0.0425747
YDR045C	RPC11	1017	smooth	2.9	111	0.128945	0.0885985	0.018183	0.251139	0.0557049
YDR046C	BAP3	1018	abrupt	2.01	605	0.0810965	0.0683932	0.011433	0.280709	0.0878282
YDR047W	HEM12	1019	hybrid	1.47	363	0.113656	0.102599	0.017844	0.289413	0.0798841
YDR048C		1020	hybrid	0.07	105	0.663284	0.193359	0.057327	0.208451	0.0749272
YDR049W	VMS1	1021	abrupt	0.54	633	0.0590714	0.0547108	0.009621	0.278849	0.0786147
YDR050C	TPI1	1022	smooth	182.94	249	0.261118	0.211815	0.019815	0.680443	0.072514
YDR051C	DET1	1023	smooth	1.43	335	0.0962632	0.08382	0.014313	0.308373	0.0647197
YDR052C	DBF4	1024	smooth	0.38	705	0.0474848	0.0432048	0.007377	0.207648	0.0439522
YDR053W		1025	smooth	0.11	132	0.275151	0.177665	0.04038	0.248805	0.0706512
YDR054C	CDC34	1026	hybrid	0.77	296	0.12224	0.103051	0.017844	0.279418	0.0660506
YDR055W	PST1	1027	smooth	4.39	445	0.194987	0.134066	0.020121	0.297029	0.0501959
YDR056C		1028	smooth	1.7	206	0.116031	0.0860855	0.013839	0.310465	0.0554391
YDR057W	YOS9	1029	abrupt	0.53	543	0.0942108	0.0838017	0.015591	0.253484	0.0826866
YDR058C	TGL2	1030	abrupt	0.42	327	0.113692	0.100737	0.018042	0.301235	0.0867962
YDR059C	UBC5	1031	hybrid	0.78	149	0.0866475	0.0798684	0.013545	0.280227	0.0830194
YDR060W	MAK21	1032	abrupt	2.05	1026	0.0843056	0.0750624	0.011676	0.297301	0.0649159
YDR061W		1033	abrupt	0.87	540	0.0570382	0.0527819	0.010383	0.241753	0.0856944
YDR062W	LCB2	1034	abrupt	4.2	562	0.0816406	0.0725212	0.01125	0.260823	0.0732234
YDR063W	AIM7	1035	abrupt	1.77	150	0.168658	0.124905	0.021531	0.313883	0.0893252
YDR064W	RPS13	1036	smooth	31.56	152	0.186033	0.151284	0.014061	0.677186	0.0670458
YDR065W	RRG1	1037	hybrid	0.12	366	0.0361777	0.0344836	0.006084	0.286073	0.0759292
YDR066C	RTR2	1038	abrupt	0.34	197	0.146095	0.107826	0.023004	0.256871	0.0912056
YDR067C	OCA6	1039	hybrid	0.67	225	0.0704594	0.0639413	0.011175	0.304036	0.0770978
YDR068W	DOS2	1040	smooth	1.15	311	0.151382	0.128059	0.019941	0.354138	0.0724596
YDR069C	DOA4	1041	smooth	0.2	927	0.0294489	0.0279865	0.004845	0.243445	0.0487203
YDR070C	FMP16	1042	smooth	0.18	94	0.321234	0.23092	0.036447	0.371568	0.0686689
YDR071C	PAA1	1043	smooth	3.86	192	0.212912	0.143714	0.024708	0.298044	0.0682762
YDR072C	IPT1	1044	hybrid	2.1	528	0.1401	0.116132	0.020442	0.275663	0.064253
YDR073W	SNF11	1045	abrupt	0.26	170	0.0522236	0.047809	0.011874	0.191297	0.096379
YDR074W	TPS2	1046	abrupt	0.96	897	0.0979058	0.0888031	0.013932	0.274181	0.0815097
YDR075W	PPH3	1047	smooth	0.5	309	0.0669253	0.0619809	0.010686	0.303292	0.0679765
YDR076W	RAD55	1048	smooth	0.32	407	0.0841191	0.0645256	0.01152	0.254244	0.0517597
YDR077W	SED1	1049	hybrid	26.62	339	0.180289	0.147803	0.017757	0.431625	0.0713801
YDR078C	SHU2	1050	abrupt	0.45	224	0.127754	0.102971	0.018444	0.298766	0.0897622
YDR079W	PET100	1052	hybrid	1.14	112	0.155763	0.131134	0.027963	0.24853	0.0946725
YDR080W	VPS41	1053	abrupt	0.32	993	0.0494112	0.0458613	0.007722	0.278489	0.0716187
YDR081C	PDC2	1054	abrupt	0.21	926	0.0356533	0.032414	0.005772	0.238432	0.0896089
YDR082W	STN1	1055	abrupt	0.26	495	0.0223824	0.0218521	0.004077	0.263059	0.0833736
YDR083W	RRP8	1056	abrupt	1.96	393	0.110703	0.0977325	0.01476	0.351696	0.0841114
YDR084C	TVP23	1057	abrupt	1.52	200	0.116912	0.0989556	0.019032	0.281396	0.0928184
YDR085C	AFR1	1058	smooth	0.21	621	0.0284125	0.027163	0.004674	0.280449	0.0591218
YDR086C	SSS1	1059	smooth	6.03	81	0.261056	0.194539	0.024936	0.402342	0.0575238
YDR087C	RRP1	1060	smooth	1.63	279	0.128004	0.108696	0.019989	0.284413	0.0691754
YDR088C	SLU7	1061	hybrid	0.3	383	0.0773403	0.0717818	0.011973	0.288256	0.0706
YDR089W		1062	abrupt	0.44	870	0.0410275	0.0387556	0.006888	0.236132	0.0748846
YDR090C		1063	hybrid	0.8	311	0.102909	0.093988	0.01635	0.279377	0.0715258
YDR091C	RLI1	1064	smooth	2.42	609	0.126481	0.108025	0.014436	0.353715	0.0589111
YDR092W	UBC13	1065	abrupt	4.12	154	0.162481	0.127086	0.022908	0.255616	0.0814879
YDR093W	DNF2	1066	abrupt	0.96	1613	0.0335225	0.031415	0.005433	0.25374	0.0976477
YDR094W		1067	smooth	1.1	112	#N/A	#N/A	#N/A	0.303382	0.0850523
YDR095C		1068	smooth	0.11	137	0.119071	0.0990496	0.026889	0.168006	0.0661614
YDR096W	GIS1	1069	abrupt	0.36	895	0.0385084	0.0371367	0.005949	0.284944	0.0837471
YDR097C	MSH6	1070	hybrid	1.06	1243	0.0565298	0.0529621	0.00879	0.263512	0.067664
YDR098C	GRX3	1071	abrupt	2.53	286	0.118169	0.0986303	0.016806	0.298543	0.0867487
YDR099W	BMH2	1072	abrupt	4.03	274	0.172031	0.148915	0.019851	0.324127	0.101899
YDR100W	TVP15	1073	smooth	2.08	144	0.127545	0.110002	0.020397	0.276448	0.0711276
YDR101C	ARX1	1074	hybrid	2.6	594	0.131255	0.111148	0.017304	0.31605	0.0716416
YDR102C		1075	hybrid	0.08	111	0.207278	0.131902	0.031878	0.238594	0.0807363
YDR103W	STE5	1076	abrupt	0.45	918	0.0349971	0.0332715	0.006192	0.244454	0.0852417
YDR104C	SPO71	1077	abrupt	0.28	1246	0.0231029	0.022605	0.004173	0.224421	0.0914693
YDR105C	TMS1	1078	smooth	1.27	474	0.106745	0.0947228	0.017826	0.241927	0.0579067
YDR106W	ARP10	1079	abrupt	0.17	285	0.0909428	0.0768543	0.014586	0.260537	0.0856401
YDR107C	TMN2	1080	abrupt	0.6	673	0.0539531	0.0508607	0.009192	0.254827	0.0929579
YDR108W	TRS85	1081	hybrid	0.42	699	0.0420522	0.0397846	0.007614	0.215771	0.0559981
YDR109C		1082	hybrid	0.27	716	0.0277164	0.0265187	0.004857	0.239323	0.0703372
YDR110W	FOB1	1083	smooth	0.4	567	0.0646031	0.0583721	0.010821	0.248741	0.0558162
YDR111C	ALT2	1084	abrupt	0.35	508	0.0745967	0.0661756	0.011715	0.217982	0.0959731
YDR112W	IRC2	1085	abrupt	0.08	103	0.460312	0.228853	0.05319	0.276419	0.0979045
YDR113C	PDS1	1086	hybrid	0.62	374	0.0743826	0.0680095	0.01266	0.249387	0.0714937
YDR114C		1087	smooth	0.1	101	0.30399	0.201108	0.062271	0.216459	0.083639
YDR115W		1088	hybrid	2.44	106	1.01233	0.256063	0.058095	0.286237	0.0874823
YDR116C	MRPL1	1089	abrupt	1.01	286	0.0924328	0.0806764	0.014076	0.230673	0.0852071
YDR117C	TMA64	1090	abrupt	0.51	566	0.0892587	0.077401	0.013071	0.268693	0.0836319
YDR118W	APC4	1091	abrupt	0.16	653	0.0468035	0.0431837	0.008298	0.234659	0.0740354
YDR119W	VBA4	1092	abrupt	1.42	769	0.0697153	0.0618528	0.011619	0.247461	0.0814882
YDR120C	TRM1	1093	smooth	1.49	571	0.161964	0.113277	0.018774	0.297951	0.058475
YDR121W	DPB4	1094	abrupt	0.5	197	0.119351	0.106281	0.020073	0.307202	0.0953417
YDR122W	KIN1	1095	smooth	0.26	1065	0.0436971	0.0415036	0.007599	0.220519	0.0472793
YDR123C	INO2	1096	hybrid	0.39	305	0.0689751	0.0641311	0.012378	0.26919	0.079004
YDR124W		1097	abrupt	0.09	325	0.0612905	0.0537582	0.010677	0.254439	0.0870831
YDR125C	ECM18	1098	smooth	0.09	454	0.0851994	0.0696232	0.011685	0.258155	0.0487753
YDR126W	SWF1	1099	hybrid	0.2	337	0.07815	0.0687349	0.014019	0.257719	0.0766893
YDR127W	ARO1	1100	abrupt	2.05	1589	0.0493861	0.0456661	0.007104	0.240631	0.0743239
YDR128W	MTC5	1101	abrupt	0.62	1149	0.0160773	0.015596	0.002856	0.25418	0.0923291
YDR129C	SAC6	1102	abrupt	3.54	643	0.135234	0.117263	0.017517	0.342117	0.0792046
YDR130C	FIN1	1103	hybrid	0.4	292	0.089959	0.0764793	0.016746	0.212512	0.0787338
YDR131C		1104	hybrid	0.26	557	0.0591415	0.0545512	0.009708	0.268733	0.0746877
YDR132C		1105	abrupt	0.2	496	0.0644419	0.0596615	0.010935	0.235693	0.080262
YDR133C		1106	hybrid	34.16	112	0.149308	0.104534	0.028173	0.196551	0.0798688
YDR135C	YCF1	1107	hybrid	1.66	1516	0.0273048	0.0256102	0.004392	0.256823	0.0586295
YDR136C	VPS61	1108	hybrid	0.08	191	0.0946153	0.0820786	0.020307	0.164934	0.0650129
YDR137W	RGP1	1109	abrupt	0.38	664	0.0456219	0.0433331	0.00849	0.190347	0.0641541
YDR138W	HPR1	1110	abrupt	0.34	753	0.0395259	0.0375442	0.006537	0.251158	0.0916859
YDR139C	RUB1	1111	smooth	5.16	78	0.330174	0.217971	0.050883	0.286842	0.0846242
YDR140W	MTQ2	1112	abrupt	1.23	222	0.0989236	0.0842399	0.015099	0.303661	0.0971853
YDR141C	DOP1	1113	abrupt	0.49	1699	0.042127	0.0380354	0.00726	0.223206	0.0735064
YDR142C	PEX7	1114	smooth	0.25	376	0.0577073	0.0525762	0.009687	0.285018	0.0725205
YDR143C	SAN1	1115	hybrid	0.74	611	0.065964	0.0611921	0.010116	0.304749	0.0683538
YDR144C	MKC7	1116	abrupt	2.92	597	0.0691361	0.0618263	0.010704	0.282342	0.0867034
YDR145W	TAF12	1117	abrupt	1.18	540	0.0665381	0.0624569	0.012378	0.188397	0.0726921
YDR146C	SWI5	1118	abrupt	0.74	710	0.0516848	0.048951	0.008772	0.271517	0.0817904
YDR147W	EKI1	1119	abrupt	0.41	535	0.0729833	0.0624588	0.01098	0.252324	0.0933453
YDR148C	KGD2	1120	smooth	0.75	464	0.143472	0.105453	0.015444	0.329186	0.0675459
YDR149C		1121	abrupt	0.18	236	0.131048	0.114859	0.024042	0.221659	0.089961
YDR150W	NUM1	1122	abrupt	0.83	2749	0.0113924	0.0113954	0.001851	0.235306	0.0782796
YDR151C	CTH1	1123	hybrid	0.67	326	0.0806269	0.0741184	0.01455	0.226298	0.0774761
YDR152W	GIR2	1124	abrupt	1.9	266	0.136242	0.107482	0.017679	0.330746	0.0914826
YDR153C	ENT5	1125	abrupt	1.42	412	0.0903449	0.0821959	0.014607	0.274895	0.0866593
YDR154C		1126	hybrid	197.74	117	0.166081	0.126364	0.027888	0.242322	0.0751037
YDR155C	CPR1	1127	smooth	29.55	163	0.273806	0.214868	0.021627	0.650089	0.083297
YDR156W	RPA14	1128	hybrid	4.11	138	0.101731	0.0902747	0.018306	0.265968	0.0791884
YDR157W		1129	smooth	1.42	134	0.146947	0.104151	0.020433	0.260191	0.058622
YDR158W	HOM2	1130	hybrid	8.35	366	0.131861	0.116759	0.014937	0.401192	0.0749591
YDR159W	SAC3	1131	abrupt	0.72	1302	0.0213982	0.0204091	0.003573	0.251999	0.0647825
YDR160W	SSY1	1132	abrupt	0.4	853	0.0210202	0.0203557	0.003675	0.262939	0.0713807
YDR161W		1133	abrupt	1.06	388	0.0737412	0.0622559	0.010908	0.252731	0.0764769
YDR162C	NBP2	1134	smooth	0.63	237	0.15363	0.115007	0.020694	0.285696	0.0601617
YDR163W	CWC15	1135	hybrid	0.74	176	0.169618	0.131366	0.025749	0.279968	0.0799633
YDR164C	SEC1	1136	smooth	0.43	725	0.0629836	0.0560753	0.009159	0.235819	0.0437066
YDR165W	TRM82	1137	smooth	1.95	445	0.125956	0.10142	0.015465	0.326328	0.0655418
YDR166C	SEC5	1138	abrupt	0.52	972	0.0291681	0.0277282	0.004656	0.252092	0.0636779
YDR167W	TAF10	1139	abrupt	2.16	207	0.106138	0.0935781	0.01926	0.235139	0.0901807
YDR168W	CDC37	1140	hybrid	1.35	507	0.105656	0.095708	0.015033	0.28569	0.0657839
YDR169C	STB3	1141	abrupt	0.46	514	0.0583601	0.0518677	0.009942	0.26034	0.0889574
YDR170C	SEC7	1142	abrupt	3.16	2010	0.0423701	0.0386054	0.006282	0.25041	0.0711145
YDR171W	HSP42	1143	smooth	1.06	376	0.0959445	0.0843219	0.014541	0.300917	0.0697925
YDR172W	SUP35	1144	abrupt	5.95	686	0.1353	0.109386	0.015396	0.262164	0.0555112
YDR173C	ARG82	1145	abrupt	0.18	356	0.0781314	0.0662563	0.012855	0.224517	0.0700261
YDR174W	HMO1	1146	smooth	4.36	247	0.185167	0.149495	0.021237	0.374622	0.0686911
YDR175C	RSM24	1147	abrupt	0.77	320	0.102569	0.0887122	0.016074	0.270118	0.0955454
YDR176W	NGG1	1148	smooth	0.46	703	0.103536	0.0887709	0.0156	0.251769	0.0519755
YDR177W	UBC1	1149	hybrid	4.76	216	0.19451	0.150556	0.026727	0.296974	0.0746725
YDR178W	SDH4	1150	hybrid	2.68	182	0.096534	0.08686	0.015168	0.303414	0.0746824
YDR179C	CSN9	1151	abrupt	0.15	163	0.169764	0.124739	0.023193	0.273327	0.102184
YDR179W-A		1152	abrupt	0.34	464	#N/A	#N/A	#N/A	0.25744	0.0862079
YDR180W	SCC2	1153	abrupt	0.54	1494	0.0441981	0.0409513	0.007377	0.256232	0.0929194
YDR181C	SAS4	1154	hybrid	0.43	482	0.0671674	0.0625328	0.011142	0.273614	0.0674618
YDR182W	CDC1	1155	abrupt	1.44	492	0.0988702	0.0833043	0.015789	0.239422	0.0769875
YDR183W	PLP1	1156	smooth	0.37	231	0.0962203	0.0875374	0.016062	0.28556	0.0705169
YDR184C	ATC1	1157	smooth	1.36	295	0.0812597	0.0696809	0.01221	0.277817	0.0600923
YDR185C	UPS3	1158	smooth	0.16	180	0.0708986	0.0655753	0.012243	0.224778	0.0611994
YDR186C		1159	smooth	0.93	878	0.022795	0.0220715	0.003999	0.232541	0.0513789
YDR187C		1160	hybrid	0.1	173	0.302291	0.185331	0.048873	0.215791	0.0871254
YDR188W	CCT6	1161	smooth	5.59	547	0.0808971	0.0738205	0.013593	0.219092	0.0552805
YDR189W	SLY1	1162	abrupt	1.08	667	0.0944464	0.0825428	0.012939	0.284113	0.0848007
YDR190C	RVB1	1163	abrupt	3.71	464	0.118575	0.104621	0.01641	0.315748	0.0890795
YDR191W	HST4	1164	abrupt	0.24	371	0.0997431	0.0878604	0.015093	0.296924	0.0809555
YDR192C	NUP42	1165	smooth	0.59	431	0.0821501	0.0720853	0.012606	0.304889	0.0655017
YDR193W		1166	hybrid	0.18	133	0.207519	0.163024	0.037587	0.250288	0.0893026
YDR194C	MSS116	1167	abrupt	2.27	665	0.0733813	0.0662732	0.010047	0.28604	0.0921892
YDR195W	REF2	1168	abrupt	0.44	534	0.0735233	0.0649411	0.010794	0.254684	0.0819085
YDR196C	CAB5	1169	hybrid	2.1	242	0.0624136	0.0555668	0.009822	0.314615	0.0844706
YDR197W	CBS2	1170	hybrid	0.32	390	0.037433	0.0348947	0.006327	0.272199	0.0739337
YDR198C	RKM2	1171	abrupt	0.4	480	0.0672892	0.0628321	0.01149	0.259192	0.0967591
YDR199W		1172	hybrid	0.09	122	0.111932	0.0880532	0.021822	0.2129	0.0767265
YDR200C	VPS64	1173	smooth	0.22	605	0.0356559	0.03346	0.005877	0.244739	0.0494284
YDR201W	SPC19	1174	smooth	0.81	166	0.149938	0.118422	0.02139	0.267716	0.0574724
YDR202C	RAV2	1175	abrupt	0.46	352	0.0515919	0.048831	0.009294	0.18598	0.0796287
YDR203W		1176	smooth	0.07	106	0.248047	0.140815	0.036417	0.235496	0.0790137
YDR204W	COQ4	1177	abrupt	0.63	336	0.0862679	0.075144	0.013896	0.251042	0.0977165
YDR205W	MSC2	1178	abrupt	0.34	725	0.045224	0.0425135	0.007647	0.286557	0.0784108
YDR206W	EBS1	1179	hybrid	1.03	885	0.025765	0.0248665	0.004641	0.243441	0.0608645
YDR207C	UME6	1180	hybrid	0.56	837	0.0317376	0.0305158	0.005223	0.292892	0.0694626
YDR208W	MSS4	1181	hybrid	0.9	780	0.0302152	0.0285163	0.005067	0.266983	0.0653655
YDR209C		1182	abrupt	0.49	138	0.0738876	0.0685707	0.014625	0.213862	0.0949363
YDR210W		1183	hybrid	7.18	76	0.243706	0.187941	0.033291	0.340114	0.0811724
YDR211W	GCD6	1184	abrupt	1.69	713	0.0869089	0.0789898	0.012333	0.318187	0.0836977
YDR212W	TCP1	1185	abrupt	2.15	560	0.129002	0.105376	0.016212	0.279062	0.0868946
YDR213W	UPC2	1186	abrupt	0.27	914	0.0311325	0.0292039	0.005439	0.208461	0.0594589
YDR214W	AHA1	1187	abrupt	2.46	351	0.0934102	0.0838826	0.014418	0.289631	0.0842084
YDR215C		1188	smooth	0.11	128	0.2296	0.174215	0.042066	0.255923	0.0816643
YDR216W	ADR1	1189	abrupt	0.12	1324	0.0241176	0.0236061	0.004044	0.245762	0.0885843
YDR217C	RAD9	1190	abrupt	0.2	1310	0.0205875	0.0201649	0.003597	0.238614	0.0750059
YDR218C	SPR28	1191	smooth	0.09	424	0.0480691	0.0455564	0.007941	0.263366	0.0563835
YDR219C	MFB1	1192	abrupt	0.21	466	0.0707642	0.0611309	0.010659	0.27534	0.100498
YDR220C		1193	smooth	0.39	98	0.339791	0.165901	0.034044	0.275539	0.077577
YDR221W	GTB1	1194	smooth	0.34	703	0.0479676	0.0447553	0.007788	0.274922	0.0644165
YDR222W		1195	hybrid	0.44	416	0.120099	0.0901641	0.014718	0.303624	0.0774758
YDR223W	CRF1	1196	smooth	0.05	468	0.0284619	0.0266636	0.00513	0.267764	0.0687161
YDR224C	HTB1	1197	smooth	17.2	132	0.309519	0.241817	0.02337	0.729886	0.0824415
YDR225W	HTA1	1198	hybrid	26.36	133	0.206666	0.172517	0.017763	0.611594	0.0811545
YDR226W	ADK1	1199	smooth	24.99	223	0.217359	0.174074	0.01905	0.511835	0.0761507
YDR227W	SIR4	1200	smooth	0.29	1359	0.0853684	0.0755303	0.013653	0.211815	0.0474038
YDR228C	PCF11	1201	abrupt	0.78	627	0.0579158	0.0544217	0.009825	0.189791	0.0626752
YDR229W	IVY1	1202	hybrid	0.71	454	0.0815267	0.0698396	0.013767	0.240976	0.0673681
YDR230W		1203	smooth	0.08	116	0.181576	0.129517	0.029907	0.258669	0.0782067
YDR231C	COX20	1204	smooth	0.45	206	0.110585	0.0921135	0.017523	0.300573	0.0758302
YDR232W	HEM1	1205	smooth	2.37	549	0.0855284	0.0754655	0.011589	0.297009	0.0579373
YDR233C	RTN1	1206	smooth	12.4	296	0.214248	0.168462	0.020964	0.436079	0.0650411
YDR234W	LYS4	1207	smooth	3.41	694	0.0993341	0.0861187	0.014181	0.259454	0.0502112
YDR235W	PRP42	1208	abrupt	0.54	545	0.0464011	0.0438171	0.007959	0.253452	0.0854426
YDR236C	FMN1	1209	abrupt	0.86	219	0.0675354	0.0590102	0.010554	0.254634	0.0815343
YDR237W	MRPL7	1210	hybrid	1.44	293	0.0922374	0.0787136	0.013272	0.341318	0.0801146
YDR238C	SEC26	1211	smooth	3.13	974	0.124018	0.0926288	0.014982	0.271474	0.0601964
YDR239C		1212	abrupt	0.84	788	0.03852	0.036961	0.006678	0.275981	0.0927544
YDR240C	SNU56	1213	hybrid	0.19	493	0.0612083	0.0556094	0.010707	0.234583	0.0729305
YDR241W	BUD26	1214	smooth	0.07	96	#N/A	#N/A	#N/A	0.380539	0.0910248
YDR242W	AMD2	1215	abrupt	0.24	550	0.0657421	0.0583261	0.01002	0.284383	0.080029
YDR243C	PRP28	1216	abrupt	0.63	589	0.066975	0.0602902	0.009978	0.290919	0.0770149
YDR244W	PEX5	1217	smooth	0.21	613	0.0531883	0.0475883	0.008574	0.204667	0.0411985
YDR245W	MNN10	1218	hybrid	2.46	394	0.0945267	0.0809374	0.01374	0.299703	0.0748342
YDR246W	TRS23	1219	smooth	0.75	220	0.394221	0.190175	0.036897	0.282469	0.0674535
YDR247W	VHS1	1220	hybrid	0.27	462	0.0556137	0.052641	0.008652	0.312829	0.0740379
YDR248C		1221	abrupt	1.06	194	0.152534	0.122949	0.020247	0.31126	0.0908541
YDR249C		1222	smooth	0.4	374	0.0609625	0.0567592	0.011523	0.211793	0.052607
YDR250C		1223	smooth	0.17	92	0.308912	0.196342	0.042606	0.304941	0.0834614
YDR251W	PAM1	1224	smooth	1.17	831	0.0806779	0.0705805	0.012933	0.259709	0.0591345
YDR252W	BTT1	1225	abrupt	0.19	150	0.146549	0.121529	0.022725	0.268524	0.0948046
YDR253C	MET32	1226	smooth	0.18	192	0.171077	0.129951	0.023466	0.271852	0.0581583
YDR254W	CHL4	1227	smooth	0.08	459	0.076136	0.0652219	0.012027	0.264879	0.0608601
YDR255C	RMD5	1228	smooth	0.26	422	0.041122	0.0390878	0.006834	0.285251	0.0634783
YDR256C	CTA1	1229	abrupt	0.09	516	0.0235212	0.0226061	0.003912	0.301655	0.0914861
YDR257C	RKM4	1230	hybrid	0.58	495	0.0809302	0.0743752	0.012849	0.251353	0.0641083
YDR258C	HSP78	1231	smooth	0.83	812	0.0979699	0.0882051	0.013641	0.289499	0.05995
YDR259C	YAP6	1232	hybrid	0.19	384	0.338778	0.212628	0.04083	0.286365	0.0721927
YDR260C	SWM1	1233	hybrid	0.53	171	0.112383	0.0907087	0.01641	0.316017	0.0862122
YDR261C	EXG2	1234	abrupt	2.2	563	0.0604503	0.0542946	0.009492	0.288208	0.0957712
YDR262W		1235	abrupt	1.06	273	0.128042	0.101336	0.019365	0.26037	0.082591
YDR263C	DIN7	1236	abrupt	0.07	431	0.0784884	0.0684377	0.01263	0.234081	0.0982438
YDR264C	AKR1	1237	abrupt	1.71	765	0.0671771	0.0602913	0.010995	0.230138	0.0798621
YDR265W	PEX10	1238	hybrid	0.63	338	0.0745375	0.0682205	0.013218	0.269209	0.0769943
YDR266C	HEL2	1239	abrupt	1.09	640	0.0611432	0.0566122	0.009543	0.279897	0.0821197
YDR267C	CIA1	1240	abrupt	1.26	331	0.104266	0.0926442	0.01482	0.347587	0.0921827
YDR268W	MSW1	1241	abrupt	0.32	380	0.0904203	0.0755849	0.013917	0.232722	0.0643208
YDR269C		1242	smooth	0.1	108	0.2558	0.168568	0.041343	0.241805	0.0697684
YDR270W	CCC2	1243	abrupt	0.8	1005	0.0657068	0.056035	0.010104	0.23814	0.0617022
YDR271C		1244	hybrid	0.12	124	0.34052	0.223709	0.04419	0.314299	0.0877254
YDR272W	GLO2	1245	abrupt	2.33	275	0.146414	0.113374	0.018933	0.293267	0.0811552
YDR273W	DON1	1246	smooth	0.22	366	0.10739	0.0956797	0.016218	0.293563	0.0691601
YDR274C		1247	abrupt	0.08	124	0.105724	0.0850583	0.019395	0.247154	0.0966786
YDR275W	BSC2	1248	hybrid	0.87	236	0.0491052	0.0448028	0.008553	0.272692	0.0832099
YDR276C	PMP3	1249	smooth	26.94	56	0.329716	0.235106	0.036042	0.416183	0.0742031
YDR277C	MTH1	1250	hybrid	0.19	434	0.0513148	0.0485297	0.009423	0.262236	0.0738601
YDR278C		1251	hybrid	0.1	106	0.201296	0.150731	0.031335	0.273049	0.083574
YDR279W	RNH202	1252	abrupt	0.18	351	0.0580991	0.0532792	0.009486	0.271427	0.0873056
YDR280W	RRP45	1253	abrupt	1.47	306	0.0938104	0.0822932	0.014832	0.28802	0.0971685
YDR281C	PHM6	1254	smooth	0.71	105	0.099583	0.0832322	0.019224	0.266286	0.0892597
YDR282C		1255	abrupt	0.46	415	0.074811	0.0636468	0.011868	0.282638	0.0902124
YDR283C	GCN2	1256	abrupt	0.44	1660	0.0379038	0.0353036	0.006084	0.225214	0.0622473
YDR284C	DPP1	1257	smooth	1.34	290	0.118951	0.0958385	0.017346	0.258021	0.056467
YDR285W	ZIP1	1258	abrupt	0.4	876	0.0388684	0.0369208	0.00663	0.245022	0.0791951
YDR286C		1259	hybrid	0.42	115	0.188222	0.143522	0.02742	0.308256	0.0886104
YDR287W	INM2	1260	smooth	0.47	293	0.10867	0.0832483	0.015078	0.235454	0.0476261
YDR288W	NSE3	1261	abrupt	0.33	304	0.0702845	0.0638757	0.011067	0.235391	0.100612
YDR289C	RTT103	1262	smooth	0.44	410	0.0846883	0.0753478	0.012657	0.284227	0.0615019
YDR290W		1263	hybrid	0.08	110	#N/A	#N/A	#N/A	0.368659	0.0855835
YDR291W	HRQ1	1264	abrupt	0.92	1078	0.0303748	0.0292003	0.005031	0.248081	0.0616107
YDR292C	SRP101	1265	smooth	1.99	622	0.0655788	0.0610226	0.010587	0.269824	0.0618212
YDR293C	SSD1	1266	abrupt	1.05	1251	0.0467341	0.0446419	0.007233	0.254607	0.0642694
YDR294C	DPL1	1267	hybrid	1.41	590	0.122625	0.0991473	0.016317	0.315882	0.0726101
YDR295C	HDA2	1268	smooth	0.12	675	0.0477604	0.0438737	0.007995	0.235956	0.0562822
YDR296W	MHR1	1269	abrupt	1.35	227	#N/A	#N/A	#N/A	0.265641	0.0887396
YDR297W	SUR2	1270	abrupt	2.98	350	0.158508	0.121259	0.020511	0.26117	0.0671005
YDR298C	ATP5	1271	abrupt	3.22	213	0.0943434	0.0817122	0.011931	0.35048	0.0848877
YDR299W	BFR2	1272	hybrid	1.31	535	0.125596	0.109274	0.016743	0.287766	0.0657231
YDR300C	PRO1	1273	smooth	1.27	429	0.112994	0.0931546	0.015039	0.306522	0.0618397
YDR301W	CFT1	1274	smooth	0.5	1358	0.0467758	0.0422904	0.007161	0.266319	0.065094
YDR302W	GPI11	1275	smooth	1.24	220	0.149624	0.122836	0.020235	0.312676	0.0629086
YDR303C	RSC3	1276	abrupt	0.47	886	0.0618855	0.0582086	0.010455	0.215404	0.0696969
YDR304C	CPR5	1277	smooth	5.99	226	0.150543	0.116491	0.017205	0.353363	0.0614037
YDR305C	HNT2	1278	hybrid	0.53	218	0.140177	0.117541	0.020592	0.29129	0.0762265
YDR306C		1279	smooth	0.61	479	0.054222	0.0498303	0.009228	0.249211	0.0618414
YDR307W	PMT7	1280	abrupt	0.51	663	0.154762	0.117743	0.021435	0.261661	0.0797292
YDR308C	SRB7	1281	hybrid	1.43	141	0.139088	0.112015	0.023262	0.23833	0.07544
YDR309C	GIC2	1282	smooth	2.15	384	0.0797073	0.0712581	0.014019	0.258657	0.0800626
YDR310C	SUM1	1283	smooth	0.75	1063	0.026684	0.0257557	0.004569	0.261031	0.0618498
YDR311W	TFB1	1284	smooth	0.69	643	0.0576362	0.0536025	0.008568	0.332429	0.0763261
YDR312W	SSF2	1285	smooth	1.29	454	0.0781163	0.0671107	0.011214	0.265866	0.0500059
YDR313C	PIB1	1286	smooth	0.22	287	0.0534194	0.0493468	0.010302	0.241105	0.0641658
YDR314C	RAD34	1287	abrupt	0.09	693	0.0928294	0.082331	0.014397	0.271987	0.0888376
YDR315C	IPK1	1288	abrupt	0.28	282	0.0602319	0.0557742	0.009855	0.270456	0.0785826
YDR316W	OMS1	1289	smooth	0.41	472	0.0578712	0.0514789	0.008466	0.264343	0.0506759
YDR317W	HIM1	1290	hybrid	0.15	415	0.0834364	0.0714152	0.012648	0.301034	0.0764784
YDR318W	MCM21	1291	abrupt	0.48	369	0.098103	0.080532	0.014148	0.271281	0.0790306
YDR319C		1292	abrupt	0.36	275	0.0956209	0.0763589	0.014073	0.248113	0.0881978
YDR320C	SWA2	1293	abrupt	0.41	669	0.0607868	0.0559645	0.009141	0.246499	0.0728477
YDR321W	ASP1	1295	hybrid	4.2	382	0.0984778	0.0884946	0.013698	0.330586	0.0751394
YDR322W	MRPL35	1297	smooth	1.01	368	0.101541	0.0905629	0.017169	0.260226	0.0604164
YDR323C	PEP7	1298	hybrid	0.35	516	0.052864	0.0468784	0.008838	0.216788	0.0579647
YDR324C	UTP4	1299	smooth	1.62	777	0.0998402	0.0778366	0.012573	0.299475	0.0586403
YDR325W	YCG1	1300	abrupt	0.7	1036	0.0470942	0.0450117	0.008382	0.246312	0.0767022
YDR326C	YSP2	1301	abrupt	0.67	1439	0.0574475	0.0527405	0.009033	0.222858	0.0581044
YDR327W		1302	smooth	0.41	109	0.17291	0.117854	0.029274	0.238003	0.0774176
YDR328C	SKP1	1303	abrupt	8.51	195	0.156782	0.127023	0.02259	0.289827	0.0905768
YDR329C	PEX3	1304	abrupt	0.98	442	0.0618255	0.0555892	0.011682	0.193976	0.0834595
YDR330W	UBX5	1305	abrupt	0.24	501	0.0676816	0.0606669	0.010443	0.27094	0.0900305
YDR331W	GPI8	1306	smooth	0.45	412	0.0723359	0.0640379	0.012015	0.242776	0.0547909
YDR332W	IRC3	1307	abrupt	0.12	690	0.0345479	0.0328563	0.005895	0.2507	0.0735744
YDR333C		1308	abrupt	0.74	724	0.0578334	0.0526776	0.00918	0.25149	0.0671354
YDR334W	SWR1	1309	abrupt	0.68	1515	0.0520334	0.047322	0.008529	0.241066	0.0716937
YDR335W	MSN5	1310	abrupt	1.66	1225	0.0307421	0.0297186	0.00525	0.235838	0.0827585
YDR336W		1311	abrupt	0.39	315	0.0646715	0.0575048	0.011265	0.215637	0.0920674
YDR337W	MRPS28	1312	abrupt	0.93	287	0.104966	0.0860584	0.014814	0.286527	0.0872337
YDR338C		1313	smooth	0.54	696	0.0379529	0.035252	0.006417	0.254566	0.0597675
YDR339C	FCF1	1314	smooth	2.5	190	0.127625	0.113489	0.019521	0.311356	0.0705148
YDR340W		1315	hybrid	0.07	101	0.134982	0.108955	0.020178	0.331598	0.0948243
YDR341C		1316	abrupt	7.97	608	0.125117	0.109272	0.015141	0.331845	0.0894644
YDR342C	HXT7	1317	abrupt	7.41	571	0.191425	0.149089	0.017781	0.353651	0.0731849
YDR343C	HXT6	1318	hybrid	7.98	571	0.189293	0.148814	0.017745	0.352952	0.0732501
YDR344C		1319	abrupt	0.08	148	0.141253	0.115872	0.023949	0.235555	0.10232
YDR345C	HXT3	1320	smooth	11.12	568	0.180123	0.143485	0.017394	0.310876	0.0403349
YDR346C	SVF1	1321	smooth	2.5	482	0.123254	0.105049	0.015171	0.356647	0.0632766
YDR347W	MRP1	1322	hybrid	2.12	322	0.0600234	0.0531038	0.010395	0.233709	0.0686897
YDR348C	PAL1	1323	abrupt	0.73	500	0.0817099	0.0727799	0.012684	0.265576	0.079062
YDR349C	YPS7	1324	abrupt	2.03	597	0.0335689	0.0319262	0.005835	0.20393	0.105173
YDR350C	ATP22	1325	hybrid	0.52	612	0.0267776	0.0256536	0.005094	0.226199	0.0701808
YDR351W	SBE2	1326	abrupt	0.39	865	0.0285421	0.0270892	0.005031	0.236562	0.0834698
YDR352W		1327	hybrid	0.57	318	0.104141	0.0864761	0.016509	0.225763	0.0652611
YDR353W	TRR1	1328	abrupt	13.69	320	0.149445	0.131711	0.017979	0.368656	0.0782538
YDR354W	TRP4	1329	hybrid	1.13	381	0.0874335	0.0787082	0.014535	0.243568	0.0702387
YDR355C		1330	smooth	0.07	101	0.211969	0.151077	0.041001	0.19082	0.0626113
YDR356W	SPC110	1331	abrupt	0.18	945	0.0350806	0.0330584	0.005757	0.231862	0.101941
YDR357C	CNL1	1332	smooth	0.98	123	0.400162	0.223807	0.047493	0.274776	0.0663571
YDR358W	GGA1	1333	abrupt	0.49	558	0.0590055	0.0522867	0.009489	0.280071	0.0889016
YDR359C	EAF1	1334	abrupt	0.24	983	0.0266389	0.0253305	0.004812	0.211573	0.100846
YDR360W	OPI7	1335	smooth	0.07	129	0.155023	0.113183	0.030972	0.210499	0.0768252
YDR361C	BCP1	1336	abrupt	1.51	284	0.142408	0.123504	0.020517	0.298176	0.0863492
YDR362C	TFC6	1337	hybrid	0.45	673	0.0396347	0.0376937	0.006873	0.232124	0.066369
YDR363W	ESC2	1338	abrupt	0.26	457	0.0486922	0.0458649	0.00813	0.276132	0.0842039
YDR363W-A	SEM1	1339	smooth	2.73	90	#N/A	#N/A	#N/A	0.405414	0.0845957
YDR364C	CDC40	1340	abrupt	0.62	456	0.057387	0.0535241	0.009453	0.260048	0.0803473
YDR365C	ESF1	1341	abrupt	2.08	629	0.0800196	0.0736147	0.011286	0.296251	0.0865292
YDR366C		1342	hybrid	0.11	133	0.0894218	0.0798142	0.015177	0.293147	0.0831734
YDR367W	KEI1	1343	smooth	0.92	222	0.0611222	0.0513906	0.009093	0.269388	0.0581663
YDR368W	YPR1	1344	abrupt	2.28	313	0.201504	0.151854	0.021825	0.326483	0.0915885
YDR369C	XRS2	1345	hybrid	0.04	855	0.0956477	0.0788172	0.013833	0.24713	0.0588221
YDR370C		1346	hybrid	0.79	443	0.0367208	0.0343473	0.006657	0.230734	0.0706577
YDR371W	CTS2	1347	smooth	0.17	512	0.0545021	0.0492015	0.007845	0.289056	0.0524687
YDR372C	VPS74	1348	abrupt	1.08	346	0.07696	0.0720585	0.011709	0.238923	0.0814271
YDR373W	FRQ1	1349	abrupt	1.73	191	0.0665783	0.0571121	0.010566	0.268755	0.0857839
YDR374C		1350	abrupt	0.07	307	0.0519063	0.0486043	0.008034	0.280161	0.0824942
YDR375C	BCS1	1351	smooth	0.32	457	0.0555255	0.0510715	0.008424	0.285967	0.0593628
YDR376W	ARH1	1352	abrupt	0.17	494	0.0691581	0.0619913	0.010293	0.259915	0.0688209
YDR377W	ATP17	1353	smooth	1.97	102	0.179304	0.143878	0.019788	0.448653	0.0702799
YDR378C	LSM6	1354	smooth	2.14	87	0.087364	0.0776944	0.016278	0.279489	0.0809754
YDR379W	RGA2	1356	hybrid	0.25	1010	0.0538291	0.049915	0.009105	0.247403	0.0598827
YDR380W	ARO10	1357	abrupt	1.19	636	0.124412	0.106981	0.018363	0.272965	0.086447
YDR381W	YRA1	1359	hybrid	4.79	227	0.167141	0.143771	0.021699	0.336262	0.0702607
YDR382W	RPP2B	1360	smooth	154.11	111	0.251832	0.202152	0.018183	0.778277	0.0763199
YDR383C	NKP1	1361	hybrid	0.35	239	0.091279	0.0801844	0.014859	0.238622	0.0672877
YDR384C	ATO3	1362	smooth	3.53	276	0.136563	0.10631	0.02025	0.225792	0.0492163
YDR385W	EFT2	1363	abrupt	45.55	843	0.16073	0.141418	0.013797	0.512823	0.104375
YDR386W	MUS81	1364	hybrid	0.17	633	0.0333513	0.0314732	0.006033	0.216414	0.0609173
YDR387C		1365	abrupt	0.39	556	0.0243484	0.0238475	0.004383	0.260191	0.0853264
YDR388W	RVS167	1366	smooth	6.18	483	0.104252	0.0901499	0.014538	0.316608	0.065794
YDR389W	SAC7	1367	hybrid	0.91	655	0.0442836	0.0406972	0.007482	0.244521	0.0742387
YDR390C	UBA2	1368	smooth	0.89	637	0.0814046	0.0702175	0.012084	0.257227	0.054529
YDR391C		1369	hybrid	0.64	233	0.158814	0.1317	0.022671	0.307196	0.0746512
YDR392W	SPT3	1370	smooth	0.67	338	0.0893309	0.0799917	0.01461	0.209403	0.047751
YDR393W	SHE9	1371	abrupt	0.33	457	#N/A	#N/A	#N/A	0.276229	0.096043
YDR394W	RPT3	1372	abrupt	1.3	429	0.133299	0.108157	0.017571	0.284713	0.0920214
YDR395W	SXM1	1373	smooth	1.6	945	0.0930308	0.0795486	0.01305	0.263182	0.0519664
YDR396W		1374	smooth	0.26	167	0.115265	0.0903004	0.016845	0.288781	0.0639993
YDR397C	NCB2	1375	smooth	1.72	147	0.131591	0.103509	0.020376	0.282369	0.0680687
YDR398W	UTP5	1376	abrupt	3.1	644	0.0934472	0.0794873	0.013548	0.281012	0.0878497
YDR399W	HPT1	1377	smooth	6.21	222	0.154492	0.124523	0.018645	0.339463	0.066241
YDR400W	URH1	1378	smooth	0.77	341	0.0656564	0.058011	0.010212	0.304013	0.0706612
YDR401W		1379	hybrid	0.1	188	0.0835974	0.0751927	0.015849	0.229349	0.0731119
YDR402C	DIT2	1380	abrupt	0.09	490	0.14144	0.103721	0.020121	0.239836	0.0960795
YDR403W	DIT1	1381	abrupt	0.13	537	0.0246628	0.0237428	0.003759	0.303687	0.0911959
YDR404C	RPB7	1382	smooth	3.22	172	0.0855476	0.0665993	0.012234	0.226834	0.0448998
YDR405W	MRP20	1383	hybrid	0.44	264	0.0802367	0.0686427	0.014697	0.221162	0.0773828
YDR406W	PDR15	1384	hybrid	0.31	1530	0.0357361	0.0337425	0.00561	0.21845	0.0481066
YDR407C	TRS120	1385	abrupt	0.82	1290	0.0167168	0.0160819	0.002787	0.2533	0.0621427
YDR408C	ADE8	1386	abrupt	2.7	215	0.0657719	0.0588758	0.011115	0.287909	0.0935174
YDR409W	SIZ1	1387	abrupt	0.19	905	0.0668483	0.0610872	0.011829	0.208373	0.0983912
YDR410C	STE14	1388	hybrid	2.03	240	0.0631933	0.0588794	0.011877	0.213215	0.0741255
YDR411C	DFM1	1389	hybrid	1.27	342	0.108764	0.0903664	0.017433	0.206742	0.0558025
YDR412W	RRP17	1390	hybrid	1.35	236	0.0770935	0.0685061	0.012132	0.255491	0.0623354
YDR413C		1391	smooth	0.24	192	0.116751	0.0927605	0.019521	0.25026	0.0744706
YDR414C	ERD1	1392	smooth	0.33	363	0.0624153	0.0574101	0.011676	0.219295	0.0566033
YDR415C		1393	smooth	0.43	375	0.139487	0.0924647	0.016449	0.252898	0.0520823
YDR416W	SYF1	1394	hybrid	0.59	860	0.0410435	0.038585	0.006993	0.2393	0.0722965
YDR417C		1395	hybrid	0.15	124	0.120366	0.0993996	0.017634	0.327624	0.0919458
YDR418W	RPL12B	1396	smooth	24.47	166	0.152477	0.129211	0.012216	0.682745	0.0901461
YDR419W	RAD30	1397	abrupt	0.33	633	0.0400482	0.0381291	0.007353	0.221205	0.0830057
YDR420W	HKR1	1398	hybrid	0.46	1803	0.0332871	0.0319961	0.00654	0.219667	0.0697597
YDR421W	ARO80	1399	abrupt	0.19	951	0.0324817	0.0301848	0.005694	0.202575	0.0801962
YDR422C	SIP1	1400	hybrid	0.48	816	0.027258	0.0259217	0.004725	0.243245	0.0653749
YDR423C	CAD1	1401	abrupt	0.59	410	0.0810748	0.0653487	0.013107	0.209194	0.0854641
YDR424C	DYN2	1402	smooth	2.9	93	0.284043	0.184236	0.02814	0.395921	0.0709888
YDR425W	SNX41	1403	abrupt	0.19	626	0.0558672	0.0508769	0.009177	0.231055	0.0660902
YDR426C		1404	smooth	0.08	126	#N/A	#N/A	#N/A	0.322368	0.062849
YDR427W	RPN9	1405	hybrid	3.43	394	0.128438	0.111802	0.016629	0.347773	0.0764952
YDR428C	BNA7	1406	hybrid	0.39	262	0.106205	0.0919454	0.017961	0.26537	0.0850791
YDR429C	TIF35	1407	smooth	7.49	275	0.143324	0.116809	0.016902	0.381126	0.0770463
YDR430C	CYM1	1408	hybrid	0.69	990	0.0401145	0.0368236	0.006171	0.300384	0.0733255
YDR431W		1409	smooth	0.07	104	0.9834	0.281852	0.072594	0.283255	0.0761361
YDR432W	NPL3	1410	hybrid	2.84	415	0.139286	0.120686	0.015741	0.354919	0.0662568
YDR433W		1411	hybrid	11.08	147	0.331296	0.207268	0.049719	0.271719	0.0840915
YDR434W	GPI17	1412	hybrid	1.79	535	0.127679	0.109921	0.019023	0.286358	0.0693412
YDR435C	PPM1	1413	smooth	0.5	329	0.065386	0.0566049	0.010584	0.28971	0.0810337
YDR436W	PPZ2	1414	smooth	0.11	711	0.0432867	0.0407406	0.007797	0.196643	0.0442854
YDR437W	GPI19	1415	hybrid	0.08	141	0.0836526	0.0747091	0.014316	0.296078	0.0851294
YDR438W	THI74	1416	smooth	0.05	371	0.0469902	0.0442214	0.008832	0.241334	0.0615556
YDR439W	LRS4	1417	hybrid	0.17	348	0.0703354	0.0609878	0.011742	0.236336	0.0661644
YDR440W	DOT1	1418	smooth	0.19	583	0.0351712	0.0333895	0.006069	0.247082	0.0544112
YDR441C	APT2	1419	smooth	1.98	182	0.0647127	0.060703	0.011091	0.301759	0.0724946
YDR442W		1420	hybrid	0.07	131	0.296532	0.183395	0.040458	0.292013	0.0919787
YDR443C	SSN2	1421	abrupt	0.22	1421	0.0147072	0.0144126	0.002565	0.213735	0.093067
YDR444W		1422	smooth	0.34	688	0.0281894	0.0270901	0.005136	0.245073	0.0597987
YDR445C		1423	smooth	0.1	136	0.198451	0.140399	0.028515	0.238067	0.0599463
YDR446W	ECM11	1424	abrupt	0.07	303	0.120526	0.105601	0.021084	0.237012	0.0835331
YDR447C	RPS17B	1425	smooth	46.4	137	0.166826	0.145039	0.014733	0.471206	0.0594777
YDR448W	ADA2	1426	abrupt	1.49	435	0.0659981	0.0608919	0.011784	0.262251	0.0927978
YDR449C	UTP6	1427	abrupt	1.86	441	0.0952429	0.0828778	0.013848	0.274857	0.0911144
YDR450W	RPS18A	1428	smooth	56.84	147	0.171506	0.148926	0.014193	0.748755	0.0860281
YDR451C	YHP1	1429	abrupt	0.51	354	0.117531	0.0919219	0.01929	0.246873	0.0919761
YDR452W	PPN1	1430	hybrid	2.24	675	0.0644547	0.0582006	0.010026	0.259843	0.0592672
YDR453C	TSA2	1431	abrupt	0.29	197	0.25237	0.193094	0.027213	0.339126	0.072976
YDR454C	GUK1	1432	abrupt	10.17	188	0.211064	0.163401	0.021813	0.397692	0.087331
YDR455C		1433	smooth	0.07	103	0.746122	0.277813	0.064719	0.284778	0.0707159
YDR456W	NHX1	1434	abrupt	0.79	634	0.0716028	0.0639762	0.010827	0.227117	0.0678258
YDR457W	TOM1	1435	#N/A	1.78	3269	0.0226779	0.0211747	0.003681	0.221483	0.0688071
YDR458C	HEH2	1436	abrupt	0.3	664	0.0414316	0.0384092	0.007353	0.225492	0.0818366
YDR459C	PFA5	1437	smooth	0.55	375	0.0276308	0.0271287	0.005382	0.252263	0.0672141
YDR460W	TFB3	1438	smooth	0.43	322	0.108884	0.0866114	0.016854	0.27138	0.0679675
YDR461W	MFA1	1439	smooth	10.09	37	0.935328	0.481311	0.054552	0.696619	0.0866297
YDR462W	MRPL28	1440	hybrid	0.98	148	0.142665	0.120509	0.025059	0.274681	0.0801325
YDR463W	STP1	1441	abrupt	1.09	520	0.100372	0.0818524	0.014778	0.261127	0.0888043
YDR464W	SPP41	1442	abrupt	1.58	1436	0.0463533	0.0429769	0.007308	0.267351	0.0663989
YDR465C	RMT2	1443	hybrid	2.8	413	0.0849806	0.0726342	0.012273	0.237935	0.0581637
YDR466W	PKH3	1444	abrupt	0.6	899	0.0673168	0.0573406	0.010569	0.270212	0.0756984
YDR467C		1445	hybrid	0.55	109	0.233203	0.179747	0.036231	0.295276	0.0793258
YDR468C	TLG1	1446	abrupt	1.21	225	0.0718277	0.0663228	0.011301	0.274959	0.0910982
YDR469W	SDC1	1447	abrupt	0.5	176	0.162754	0.122437	0.022026	0.301772	0.0887863
YDR470C	UGO1	1448	smooth	0.4	503	0.0765885	0.0670102	0.011364	0.245116	0.0464274
YDR471W	RPL27B	1449	smooth	17.87	137	0.155778	0.133625	0.014733	0.557437	0.0792177
YDR472W	TRS31	1450	hybrid	1.47	284	0.0927115	0.0832986	0.015177	0.267907	0.0754537
YDR473C	PRP3	1451	smooth	0.58	470	0.0607706	0.0564123	0.010005	0.289562	0.0667419
YDR475C	JIP4	1452	smooth	3.88	877	0.252166	0.170402	0.034563	0.244864	0.0620019
YDR476C		1453	hybrid	1.6	225	0.0508881	0.0466975	0.010566	0.203428	0.0860533
YDR477W	SNF1	1454	abrupt	1.49	634	0.0795664	0.0715573	0.011622	0.272242	0.0764449
YDR478W	SNM1	1455	abrupt	0.49	199	0.11613	0.0981777	0.019134	0.263495	0.084917
YDR479C	PEX29	1456	hybrid	0.84	555	0.0384383	0.0362063	0.007095	0.241968	0.0692486
YDR480W	DIG2	1457	smooth	0.18	324	0.0787326	0.071369	0.013329	0.264059	0.0627759
YDR481C	PHO8	1458	hybrid	2.18	567	0.106366	0.0933958	0.016656	0.258943	0.0624905
YDR482C	CWC21	1459	smooth	0.64	136	0.132726	0.0972569	0.026688	0.213283	0.0723108
YDR483W	KRE2	1460	#N/A	5.61	443	0.16775	0.120741	0.016974	0.326661	0.0848668
YDR484W	VPS52	1461	abrupt	0.21	642	0.0392609	0.0361538	0.006225	0.271736	0.0687576
YDR485C	VPS72	1462	hybrid	0.38	796	0.0795855	0.0723578	0.013104	0.278068	0.0710478
YDR486C	VPS60	1463	smooth	1	230	0.100217	0.0842145	0.015255	0.261429	0.0540326
YDR487C	RIB3	1464	hybrid	2.26	209	0.119966	0.104186	0.017928	0.260822	0.0736281
YDR488C	PAC11	1465	abrupt	0.15	534	0.0332862	0.0316516	0.006609	0.227339	0.0885869
YDR489W	SLD5	1466	hybrid	0.41	295	0.0869352	0.074066	0.01362	0.281324	0.0715926
YDR490C	PKH1	1467	abrupt	1.08	767	0.0415252	0.0385752	0.007194	0.255071	0.0952429
YDR491C		1468	smooth	0.15	164	0.237196	0.132725	0.032964	0.191666	0.0522422
YDR492W	IZH1	1469	abrupt	4.21	317	0.121343	0.107203	0.018495	0.309582	0.0891925
YDR493W	MZM1	1470	smooth	0.74	124	0.213613	0.153536	0.028626	0.321619	0.0795388
YDR494W	RSM28	1471	hybrid	1.1	362	0.0960778	0.0835754	0.01581	0.276512	0.0762553
YDR495C	VPS3	1472	abrupt	0.2	1012	0.0267265	0.025653	0.004719	0.222187	0.0841609
YDR496C	PUF6	1473	abrupt	1.9	657	0.138573	0.117951	0.017523	0.319299	0.0832961
YDR497C	ITR1	1474	smooth	5.7	585	0.0746298	0.0619597	0.010368	0.250764	0.0490558
YDR498C	SEC20	1475	abrupt	1.07	384	0.0641271	0.0574049	0.010599	0.23013	0.0869371
YDR499W	LCD1	1476	abrupt	0.31	748	0.0347559	0.0328408	0.006138	0.264528	0.0734083
YDR500C	RPL37B	1477	smooth	104.45	89	0.275654	0.205526	0.02268	0.583511	0.0709691
YDR501W	PLM2	1478	abrupt	0.16	522	0.0627526	0.0564377	0.01071	0.247426	0.090297
YDR502C	SAM2	1479	hybrid	2.87	385	0.207552	0.170315	0.020625	0.410531	0.0675292
YDR503C	LPP1	1480	smooth	0.45	275	0.0812274	0.0733985	0.013824	0.245689	0.0558498
YDR504C	SPG3	1481	smooth	1.18	128	0.623875	0.253616	0.044355	0.344142	0.0757006
YDR505C	PSP1	1482	hybrid	0.46	842	0.057928	0.0526992	0.008817	0.259041	0.0703432
YDR506C	GMC1	1483	abrupt	0.57	609	0.048727	0.0435036	0.007536	0.267204	0.0768079
YDR507C	GIN4	1484	abrupt	1.82	1143	0.0844851	0.0755924	0.012903	0.242196	0.0856598
YDR508C	GNP1	1485	smooth	4.83	664	0.103525	0.0797159	0.013209	0.281185	0.0552091
YDR509W		1486	smooth	0.12	116	#N/A	#N/A	#N/A	0.26294	0.0707118
YDR510W	SMT3	1487	smooth	5.84	102	0.158878	0.127188	0.019788	0.408804	0.0903106
YDR511W	ACN9	1488	smooth	0.72	134	0.206412	0.136866	0.029871	0.213777	0.0539798
YDR512C	EMI1	1489	hybrid	0.96	188	0.0601775	0.0532091	0.010737	0.272529	0.0817714
YDR513W	GRX2	1490	hybrid	2.78	144	0.164095	0.127341	0.019482	0.354833	0.0788716
YDR514C		1491	abrupt	0.83	484	0.0640385	0.0591632	0.010806	0.244355	0.0999074
YDR515W	SLF1	1492	hybrid	0.18	448	0.0885104	0.0747429	0.012093	0.324837	0.0768413
YDR516C	EMI2	1493	abrupt	1.14	501	0.13341	0.114541	0.01932	0.289527	0.0788551
YDR517W	GRH1	1494	smooth	1.36	373	0.0850285	0.0722268	0.014397	0.246414	0.0620533
YDR518W	EUG1	1495	hybrid	0.64	518	0.127664	0.105941	0.01662	0.312966	0.0721813
YDR519W	FPR2	1496	smooth	3.38	136	0.273125	0.175762	0.027438	0.351928	0.0654164
YDR520C	URC2	1497	abrupt	0.4	773	0.0299091	0.028164	0.005241	0.247105	0.0809675
YDR521W		1498	smooth	0.09	112	0.749025	0.235435	0.049191	0.275735	0.0625762
YDR522C	SPS2	1499	hybrid	0.06	503	0.146613	0.12538	0.021093	0.28441	0.0708898
YDR523C	SPS1	1500	abrupt	0.09	491	0.0526259	0.0479283	0.008301	0.274957	0.0860903
YDR524C-A		1501	smooth	3.88	40	0.0309305	0.0289945	0.0054	0.312813	0.0718679
YDR524C	AGE1	1502	smooth	0.48	483	#N/A	#N/A	#N/A	0.238839	0.048906
YDR525W	API2	1504	hybrid	0.11	110	0.372488	0.224401	0.053466	0.258646	0.0809904
YDR525W-A	SNA2	1505	hybrid	4.74	80	#N/A	#N/A	#N/A	0.318893	0.0966467
YDR526C		1506	abrupt	0.09	157	0.125361	0.100139	0.022887	0.240148	0.0892916
YDR527W	RBA50	1507	smooth	0.65	440	0.0848259	0.0739173	0.012117	0.293374	0.062764
YDR528W	HLR1	1508	abrupt	0.41	424	0.0430917	0.040513	0.007242	0.256914	0.0861624
YDR529C	QCR7	1509	smooth	4.89	128	0.134227	0.105598	0.018267	0.330717	0.0708718
YDR530C	APA2	1510	abrupt	0.26	326	0.116714	0.0969213	0.018945	0.25737	0.0886836
YDR531W	CAB1	1511	hybrid	1.44	368	0.061462	0.0569896	0.0096	0.29475	0.0698991
YDR532C	KRE28	1512	hybrid	0.11	386	0.191073	0.141564	0.027774	0.266631	0.0673665
YDR533C	HSP31	1513	smooth	3.42	238	0.189188	0.142361	0.019608	0.346824	0.0522406
YDR534C	FIT1	1514	abrupt	0.56	529	0.0290463	0.028265	0.004161	0.314166	0.0896325
YDR535C		1515	smooth	0.08	167	0.127708	0.0990525	0.022668	0.219851	0.0645703
YDR536W	STL1	1516	abrupt	0.08	570	0.156248	0.12562	0.019794	0.261292	0.0700568
YDR537C		1517	abrupt	0.1	202	0.0811947	0.0739106	0.014148	0.251574	0.097898
YDR538W	PAD1	1518	hybrid	1.11	243	0.0740504	0.0663803	0.01176	0.302467	0.0818422
YDR539W	FDC1	1519	abrupt	0.63	504	0.0823688	0.0728288	0.012954	0.241323	0.0854221
YDR540C	IRC4	1520	abrupt	0.08	180	0.134063	0.115957	0.018858	0.356547	0.0980335
YDR541C		1521	abrupt	0.31	345	0.0377065	0.0361695	0.00585	0.237049	0.0814402
YDR542W	PAU10	1522	hybrid	2.98	121	0.339727	0.248039	0.027678	0.587225	0.0869728
YDR543C		1523	smooth	0.31	100	0.242389	0.153422	0.028656	0.293645	0.0771148
YDR544C		1524	hybrid	0.09	143	0.255524	0.162908	0.029754	0.346839	0.0844376
YDR545W	YRF1-1	1525	abrupt	6.96	1797	#N/A	#N/A	#N/A	0.206977	0.065026
YEL001C	IRC22	1526	smooth	3.6	226	0.138019	0.110768	0.017175	0.355641	0.0681628
YEL002C	WBP1	1527	smooth	2.89	431	0.101213	0.0858591	0.01464	0.237408	0.0454431
YEL003W	GIM4	1528	hybrid	2.69	112	0.302449	0.209151	0.040179	0.276642	0.0791652
YEL004W	YEA4	1529	abrupt	0.37	343	0.0889901	0.079798	0.015987	0.222843	0.0941831
YEL005C	VAB2	1530	hybrid	0.21	283	0.104056	0.0904287	0.017583	0.240993	0.0671148
YEL006W	YEA6	1531	abrupt	0.85	336	#N/A	#N/A	#N/A	0.26097	0.0926778
YEL007W	MIT1	1532	abrupt	1.81	667	0.0461047	0.0431315	0.007185	0.266178	0.0900919
YEL008W		1533	hybrid	0.1	127	0.435168	0.227883	0.044952	0.31253	0.0945496
YEL009C-A		1534	smooth	3.88	136	0.0359295	0.0333504	0.007158	0.252976	0.0747438
YEL009C	GCN4	1535	hybrid	26.02	282	#N/A	#N/A	#N/A	0.259484	0.0633168
YEL010W		1536	hybrid	0.06	117	0.157555	0.124301	0.030807	0.205204	0.0924703
YEL011W	GLC3	1537	smooth	0.33	705	0.0274961	0.0268625	0.004383	0.277566	0.0561658
YEL012W	UBC8	1538	smooth	0.54	219	0.155088	0.118837	0.019734	0.327926	0.0711507
YEL013W	VAC8	1539	hybrid	1.62	579	0.0872224	0.076139	0.011307	0.346397	0.0711172
YEL014C		1540	abrupt	0.16	102	0.451692	0.22626	0.054153	0.263378	0.0996506
YEL015W	EDC3	1541	smooth	0.85	552	0.0685272	0.0621771	0.010503	0.303256	0.071893
YEL016C	NPP2	1542	smooth	0.37	494	0.0282647	0.0258917	0.005004	0.213908	0.0472785
YEL017C-A	PMP2	1543	smooth	17.25	44	#N/A	#N/A	#N/A	0.532133	0.0659403
YEL017W	GTT3	1544	abrupt	0.6	338	0.0777395	0.0707611	0.014094	0.24634	0.0872168
YEL018W	EAF5	1546	abrupt	0.87	280	0.124829	0.101474	0.020343	0.268222	0.0868902
YEL019C	MMS21	1547	hybrid	0.07	268	0.107999	0.0903223	0.015564	0.299511	0.0706889
YEL020C		1548	abrupt	0.67	561	0.0448324	0.0419892	0.007935	0.221329	0.0868513
YEL021W	URA3	1550	hybrid	0.43	268	0.138263	0.114056	0.017145	0.360047	0.0803385
YEL022W	GEA2	1551	abrupt	1.17	1460	0.0845483	0.0704526	0.012075	0.241399	0.0931372
YEL023C		1552	smooth	0.13	683	0.0342718	0.0331068	0.005805	0.280559	0.0631996
YEL024W	RIP1	1553	smooth	2.13	216	0.177275	0.142489	0.020037	0.392139	0.0720758
YEL025C		1554	abrupt	0.23	1189	0.0172732	0.0169554	0.003093	0.229881	0.0736416
YEL026W	SNU13	1555	smooth	20.26	127	0.192535	0.165286	0.017748	0.563882	0.076172
YEL027W	VMA3	1556	smooth	47.38	161	0.180083	0.144961	0.017358	0.515874	0.0767283
YEL028W		1557	smooth	0.23	154	0.741056	0.215411	0.04893	0.243782	0.0588874
YEL029C	BUD16	1558	smooth	0.32	313	0.0672651	0.056916	0.010512	0.271061	0.0611882
YEL030W	ECM10	1560	abrupt	0.14	645	0.0839177	0.0757811	0.011517	0.263268	0.0771955
YEL031W	SPF1	1561	abrupt	4.67	1216	0.112997	0.0936255	0.013599	0.301218	0.0737398
YEL032W	MCM3	1562	abrupt	1.29	972	0.0809441	0.0707532	0.012309	0.231829	0.0933602
YEL033W	MTC7	1563	smooth	0.92	140	0.145335	0.11371	0.025833	0.242143	0.0757423
YEL034W	HYP2	1565	smooth	37.98	158	0.306757	0.238716	0.023493	0.66819	0.0740011
YEL035C	UTR5	1566	hybrid	0.09	167	0.104307	0.0843547	0.019899	0.232812	0.0859953
YEL036C	ANP1	1567	smooth	3.82	501	0.130956	0.101688	0.019428	0.192167	0.0415189
YEL037C	RAD23	1568	abrupt	2.73	399	0.119839	0.105365	0.017232	0.316743	0.0925715
YEL038W	UTR4	1569	smooth	2.63	228	0.0659536	0.0597658	0.011334	0.295764	0.0714004
YEL039C	CYC7	1570	smooth	0.43	114	0.405218	0.216632	0.040323	0.257776	0.0548837
YEL040W	UTR2	1571	hybrid	13.61	468	0.121649	0.10423	0.015711	0.272284	0.0590337
YEL041W	YEF1	1572	abrupt	0.15	496	0.0543199	0.0508121	0.009516	0.269238	0.0931446
YEL042W	GDA1	1573	smooth	2.04	519	0.14126	0.110721	0.016878	0.306435	0.0574139
YEL043W		1574	smooth	1.15	957	0.0274442	0.0263627	0.004671	0.235408	0.0534766
YEL044W	IES6	1575	abrupt	1.99	167	0.136049	0.108341	0.020979	0.257377	0.0828402
YEL045C		1576	smooth	0.14	142	0.69351	0.207841	0.053625	0.232678	0.065614
YEL046C	GLY1	1577	hybrid	6.71	388	0.15562	0.13219	0.019491	0.36044	0.0718711
YEL047C		1578	abrupt	1.38	471	0.172759	0.133355	0.01935	0.29857	0.0745076
YEL048C	TCA17	1579	smooth	0.2	153	0.0863548	0.0722894	0.013191	0.281803	0.0650649
YEL049W	PAU2	1580	smooth	1	121	0.206145	0.169668	0.018318	0.645321	0.0911587
YEL050C	RML2	1581	smooth	2.02	394	0.0758051	0.061606	0.010557	0.232955	0.0446968
YEL051W	VMA8	1582	smooth	3.18	257	0.118577	0.102016	0.013527	0.368935	0.0603865
YEL052W	AFG1	1583	abrupt	0.96	510	0.0598768	0.0556253	0.010218	0.275867	0.0931799
YEL053C	MAK10	1584	hybrid	0.25	734	0.044617	0.0418301	0.007077	0.259908	0.0673685
YEL054C	RPL12A	1586	smooth	18.01	166	0.146649	0.122656	0.012852	0.5229	0.0648689
YEL055C	POL5	1587	abrupt	1.26	1023	0.0722139	0.0623498	0.010734	0.246679	0.0731556
YEL056W	HAT2	1588	hybrid	1.46	402	0.108523	0.0885694	0.01524	0.279923	0.0707896
YEL057C		1589	hybrid	0.27	234	0.190488	0.131801	0.023562	0.281635	0.0711611
YEL058W	PCM1	1590	smooth	4.6	558	0.0847392	0.0763138	0.014484	0.202879	0.0460207
YEL059C-A	SOM1	1591	smooth	1.27	75	#N/A	#N/A	#N/A	0.239873	0.0774948
YEL059W	HHY1	1592	smooth	0.09	103	0.275279	0.136232	0.03336	0.217527	0.0598732
YEL060C	PRB1	1593	hybrid	1.44	636	0.122869	0.106874	0.015735	0.281111	0.0618623
YEL061C	CIN8	1594	abrupt	0.13	1001	0.0164381	0.0159331	0.00276	0.282386	0.0812493
YEL062W	NPR2	1595	abrupt	0.18	616	0.0449407	0.0418688	0.007401	0.240856	0.0897177
YEL063C	CAN1	1596	smooth	1.19	591	0.0234139	0.0230636	0.003414	0.28441	0.05373
YEL064C	AVT2	1597	abrupt	0.3	481	0.0588485	0.0536659	0.009987	0.244254	0.0970794
YEL065W	SIT1	1598	smooth	2.1	629	0.129413	0.109859	0.017709	0.257061	0.0525803
YEL066W	HPA3	1599	abrupt	1.02	180	0.116725	0.10574	0.018849	0.312729	0.0896606
YEL067C		1600	hybrid	0.1	196	0.0920814	0.0800396	0.017163	0.266391	0.0812537
YEL068C		1601	hybrid	0.34	111	0.213124	0.169162	0.030438	0.337857	0.0866291
YEL069C	HXT13	1602	hybrid	0.08	565	0.027921	0.0270983	0.004917	0.242661	0.0692809
YEL070W	DSF1	1603	abrupt	0.17	503	0.0643451	0.0592769	0.009201	0.265608	0.0980405
YEL071W	DLD3	1604	smooth	2.92	497	0.139037	0.10494	0.016575	0.295534	0.0569303
YEL072W	RMD6	1605	hybrid	0.14	232	0.0617353	0.05629	0.010242	0.277744	0.0783481
YEL073C		1606	hybrid	0.08	108	0.272766	0.201791	0.038031	0.33489	0.0880631
YEL074W		1607	smooth	0.09	113	0.207259	0.151821	0.03324	0.248683	0.0653873
YEL075C		1608	smooth	0.24	123	0.324014	0.210329	0.041214	0.283136	0.0669566
YEL076C		1610	abrupt	0.29	217	0.0520429	0.0485957	0.0093	0.284964	0.0960438
YEL076C-A		1611	abrupt	0.21	217	#N/A	#N/A	#N/A	0.229574	0.0992824
YEL077C		1612	abrupt	5.8	1278	0.00806825	0.00804042	0.001578	0.223675	0.0908015
YER001W	MNN1	1613	abrupt	1.8	763	0.13658	0.102915	0.017736	0.254662	0.0820855
YER002W	NOP16	1614	abrupt	3.17	232	0.156872	0.134746	0.022212	0.317372	0.0802007
YER003C	PMI40	1615	abrupt	2.77	430	0.153844	0.123655	0.017928	0.336821	0.09193
YER004W	FMP52	1616	smooth	3.29	232	0.0916771	0.0804595	0.01491	0.273673	0.0697216
YER005W	YND1	1617	smooth	1.27	631	0.0539467	0.0482139	0.009126	0.206222	0.044616
YER006W	NUG1	1619	abrupt	3.63	521	0.113497	0.102724	0.016452	0.20392	0.0967104
YER007C-A	TMA20	1620	hybrid	3.29	182	#N/A	#N/A	#N/A	0.366858	0.0784099
YER007W	PAC2	1621	abrupt	0.3	519	0.0610939	0.0558292	0.009909	0.238774	0.0661174
YER008C	SEC3	1622	abrupt	1.02	1337	0.04897	0.0441143	0.007953	0.225609	0.0824609
YER009W	NTF2	1623	smooth	9.29	126	0.177889	0.141471	0.018789	0.470345	0.081783
YER010C		1624	smooth	0.86	235	0.0625657	0.0523571	0.009714	0.269577	0.0633345
YER011W	TIR1	1625	smooth	12.06	255	0.226037	0.188211	0.019365	0.608712	0.0749646
YER012W	PRE1	1626	abrupt	5.71	199	0.127108	0.109419	0.017748	0.339691	0.0904261
YER013W	PRP22	1627	abrupt	0.31	1146	0.0311557	0.0290474	0.005106	0.244373	0.100477
YER014W	HEM14	1629	hybrid	0.65	540	0.0626918	0.058583	0.010443	0.270284	0.0754839
YER015W	FAA2	1630	smooth	0.13	745	0.103797	0.0862271	0.014373	0.286601	0.0694217
YER016W	BIM1	1631	smooth	1.21	345	0.0726766	0.0655841	0.01182	0.271823	0.0569901
YER017C	AFG3	1632	abrupt	1.52	762	0.0682521	0.0605164	0.011061	0.21776	0.0804138
YER018C	SPC25	1633	abrupt	0.14	222	0.0588534	0.0528063	0.012327	0.219538	0.0920904
YER019C-A	SBH2	1634	smooth	8.58	89	#N/A	#N/A	#N/A	0.330664	0.0775218
YER019W	ISC1	1635	abrupt	1.57	478	0.0772036	0.0721202	0.013992	0.233186	0.0787557
YER020W	GPA2	1636	abrupt	1.74	450	0.054772	0.0508167	0.010842	0.227281	0.0873899
YER021W	RPN3	1637	hybrid	2.5	524	0.0983412	0.086597	0.014709	0.276499	0.0650474
YER022W	SRB4	1638	abrupt	0.98	688	0.0760794	0.0677462	0.011745	0.273794	0.0700351
YER023W	PRO3	1639	smooth	5.7	287	0.137517	0.116177	0.018882	0.300667	0.0639517
YER024W	YAT2	1640	hybrid	0.83	924	0.0187049	0.0181113	0.003024	0.267158	0.0619234
YER025W	GCD11	1641	abrupt	6.89	528	0.131415	0.112842	0.015951	0.298091	0.100577
YER026C	CHO1	1642	hybrid	1.89	277	0.136482	0.118509	0.019632	0.28035	0.0699266
YER027C	GAL83	1643	abrupt	0.98	418	0.0868258	0.0800005	0.014337	0.254669	0.0740951
YER028C	MIG3	1644	hybrid	0.61	395	0.0584707	0.0535329	0.010434	0.259458	0.0809004
YER029C	SMB1	1645	abrupt	1.32	197	0.102272	0.0832856	0.016452	0.265846	0.0934961
YER030W	CHZ1	1646	smooth	3.35	154	0.245492	0.1997	0.025569	0.478102	0.0778842
YER031C	YPT31	1647	abrupt	3.32	224	0.0763569	0.0681804	0.0114	0.313595	0.0851483
YER032W	FIR1	1648	abrupt	0.4	877	0.0263272	0.0250391	0.004482	0.270895	0.0702424
YER033C	ZRG8	1649	abrupt	0.1	1077	0.0335964	0.0317507	0.00555	0.228094	0.0903773
YER034W		1650	hybrid	0.55	186	0.143084	0.123631	0.027609	0.232228	0.0878152
YER035W	EDC2	1651	hybrid	1.45	146	0.190427	0.149825	0.033768	0.259372	0.085832
YER036C	ARB1	1652	hybrid	7.87	611	0.11744	0.101384	0.013041	0.343974	0.0574862
YER037W	PHM8	1653	smooth	0.46	322	0.105175	0.0946395	0.01551	0.33931	0.0704616
YER038C	KRE29	1654	abrupt	0.1	465	0.0546881	0.049528	0.008139	0.321246	0.0935726
YER039C	HVG1	1656	smooth	0.09	250	0.0736089	0.0628458	0.012393	0.257918	0.0644715
YER039C-A		1657	smooth	0.26	73	#N/A	#N/A	#N/A	0.335086	0.0874447
YER040W	GLN3	1658	hybrid	0.3	731	0.0366602	0.0341359	0.006375	0.244031	0.0742969
YER041W	YEN1	1659	abrupt	0.24	760	0.0255189	0.0246556	0.004404	0.247634	0.0920921
YER042W	MXR1	1660	smooth	2.31	185	0.38303	0.177517	0.029109	0.306318	0.0543509
YER043C	SAH1	1661	hybrid	15.71	450	0.204172	0.172206	0.018357	0.445988	0.0659695
YER044C	ERG28	1662	smooth	2.84	149	0.263424	0.186229	0.024846	0.391596	0.0612322
YER044C-A	MEI4	1663	abrupt	0.07	409	#N/A	#N/A	#N/A	0.239495	0.0955006
YER045C	ACA1	1664	smooth	0.61	490	0.0479788	0.0456078	0.008127	0.256964	0.0586757
YER046W-A		1665	abrupt	0.12	110	0.165012	0.125548	0.024609	0.287801	0.0944224
YER046W	SPO73	1666	hybrid	0.59	144	#N/A	#N/A	#N/A	0.311143	0.083985
YER047C	SAP1	1667	abrupt	0.2	898	0.0329822	0.0317291	0.005679	0.258819	0.0963851
YER048C	CAJ1	1668	smooth	2.44	392	0.117139	0.0924445	0.01422	0.325719	0.0625575
YER049W	TPA1	1670	abrupt	3.27	645	0.108499	0.099007	0.014955	0.277293	0.0906532
YER050C	RSM18	1671	abrupt	1.96	139	0.0947926	0.0824375	0.015537	0.284211	0.0916969
YER051W	JHD1	1672	abrupt	0.15	493	0.0640456	0.0567615	0.010383	0.254592	0.083812
YER052C	HOM3	1673	smooth	2.38	528	0.118653	0.101215	0.015069	0.345741	0.0659072
YER053C	PIC2	1674	smooth	1.13	301	0.0652526	0.0600897	0.009972	0.274091	0.0558219
YER054C	GIP2	1676	smooth	0.09	549	0.0526942	0.0474007	0.007893	0.260222	0.0551802
YER055C	HIS1	1677	abrupt	10.26	298	0.0952481	0.084048	0.013608	0.283834	0.0789326
YER056C	FCY2	1678	abrupt	11.53	534	0.146569	0.122898	0.018756	0.330071	0.0712598
YER056C-A	RPL34A	1679	smooth	21.17	122	#N/A	#N/A	#N/A	0.668233	0.0822618
YER057C	HMF1	1680	smooth	4.65	130	2.54214	0.377607	0.060672	0.38681	0.0634319
YER058W	PET117	1681	smooth	0.83	108	0.455951	0.204113	0.044196	0.275201	0.0656802
YER059W	PCL6	1682	abrupt	0.54	421	0.0670172	0.0608279	0.012102	0.229218	0.078135
YER060W	FCY21	1683	abrupt	0.45	529	0.111372	0.0918179	0.015801	0.269076	0.079372
YER060W-A	FCY22	1684	hybrid	0.47	531	#N/A	#N/A	#N/A	0.30394	0.0692551
YER061C	CEM1	1685	smooth	0.39	443	0.0715832	0.0643106	0.011298	0.308114	0.0701059
YER062C	HOR2	1686	hybrid	2.77	251	0.257769	0.190232	0.025266	0.401304	0.0778065
YER063W	THO1	1687	hybrid	1.44	219	0.0796266	0.0692834	0.010935	0.330892	0.0879911
YER064C	VHR2	1688	hybrid	1.98	506	0.0693079	0.0638474	0.012249	0.233854	0.0722291
YER065C	ICL1	1689	#N/A	0.34	558	0.034196	0.0319359	0.00468	0.30954	0.094098
YER066C-A		1690	smooth	0.14	167	#N/A	#N/A	#N/A	0.198664	0.0592271
YER066W	RRT13	1691	smooth	0.32	186	0.149401	0.118654	0.022197	0.304205	0.0789629
YER067W	RGI1	1693	hybrid	0.3	162	0.0920198	0.0829921	0.014259	0.286179	0.0816402
YER068W	MOT2	1695	smooth	0.72	588	0.0477251	0.0449963	0.007437	0.320317	0.0702832
YER069W	ARG5,6	1696	hybrid	1.05	864	0.102892	0.083974	0.013569	0.29472	0.0710447
YER070W	RNR1	1697	abrupt	2.34	889	0.114192	0.10292	0.013953	0.351693	0.0705397
YER071C	TDA2	1698	hybrid	0.64	127	0.225905	0.154396	0.034191	0.241441	0.073287
YER072W	VTC1	1699	hybrid	10.58	130	0.110283	0.0976266	0.016578	0.319346	0.0738225
YER073W	ALD5	1700	abrupt	2.29	521	0.128796	0.102376	0.015723	0.271845	0.0697147
YER074W	RPS24A	1701	smooth	24.2	136	0.193217	0.165948	0.014841	0.809311	0.0818421
YER075C	PTP3	1703	smooth	0.3	929	0.0306888	0.0294755	0.005379	0.2461	0.054968
YER076C		1704	hybrid	0.61	303	0.069074	0.0628361	0.011106	0.269721	0.0717255
YER077C		1706	abrupt	0.45	689	0.0470552	0.043481	0.008124	0.239443	0.0973482
YER078C	ICP55	1707	smooth	0.4	512	0.0622986	0.0536462	0.009054	0.26978	0.0553804
YER079W		1709	hybrid	1.03	211	0.0753542	0.0661085	0.011691	0.296721	0.0813762
YER080W	AIM9	1710	smooth	1.53	628	0.0892277	0.0782616	0.01212	0.322592	0.0720724
YER081W	SER3	1711	abrupt	0.61	470	0.152393	0.131429	0.017661	0.338239	0.0695922
YER082C	UTP7	1712	hybrid	1.36	555	0.0834898	0.0767557	0.012576	0.311616	0.0680722
YER083C	GET2	1713	smooth	2.68	286	0.0720386	0.0654321	0.013203	0.258743	0.0672876
YER084W		1714	smooth	0.4	129	#N/A	#N/A	#N/A	0.211177	0.0702777
YER085C		1716	hybrid	0.08	174	0.145359	0.118098	0.024141	0.281249	0.0790841
YER086W	ILV1	1717	smooth	3.17	577	0.0764201	0.0695675	0.010482	0.305847	0.0585771
YER087C-B	SBH1	1719	hybrid	4.88	83	#N/A	#N/A	#N/A	0.345877	0.0781004
YER087W	AIM10	1720	smooth	0.84	577	0.0464552	0.0441881	0.007794	0.230744	0.0481338
YER088C-A		1721	smooth	3.88	108	0.0537294	0.0459806	0.009846	0.251953	0.0807186
YER088C	DOT6	1722	smooth	2.5	671	#N/A	#N/A	#N/A	0.252869	0.0548567
YER089C	PTC2	1723	abrupt	2.01	465	0.0893787	0.0783464	0.014418	0.284054	0.0898933
YER090W	TRP2	1724	hybrid	2.17	508	0.102842	0.0937309	0.014325	0.278841	0.0626456
YER091C-A		1725	smooth	0.11	74	0.0769864	0.0685709	0.016395	0.23121	0.0775664
YER091C	MET6	1726	smooth	4.28	768	#N/A	#N/A	#N/A	0.594166	0.0744442
YER092W	IES5	1727	smooth	0.84	126	0.224335	0.158063	0.033912	0.270314	0.0684628
YER093C	TSC11	1728	hybrid	0.63	1431	0.0195883	0.0188044	0.003609	0.229353	0.069332
YER093C-A	AIM11	1729	smooth	0.66	138	#N/A	#N/A	#N/A	0.250488	0.0679964
YER094C	PUP3	1730	hybrid	10.75	206	0.110139	0.0938013	0.016896	0.293634	0.0732411
YER095W	RAD51	1731	smooth	1.9	401	0.0961053	0.0828919	0.014943	0.231621	0.0470602
YER096W	SHC1	1732	hybrid	0.09	513	0.0649114	0.0604075	0.010716	0.266415	0.07455
YER097W		1733	hybrid	0.09	110	0.248144	0.141545	0.034704	0.232168	0.0878172
YER098W	UBP9	1734	abrupt	0.1	755	0.0363116	0.0345173	0.006291	0.253331	0.0726181
YER099C	PRS2	1735	smooth	1.38	319	0.0913957	0.0809481	0.015798	0.212668	0.0471036
YER100W	UBC6	1736	smooth	1.63	251	0.154494	0.124371	0.020427	0.328877	0.0665982
YER101C	AST2	1737	hybrid	0.19	431	0.074442	0.0686763	0.011079	0.33478	0.0780471
YER102W	RPS8B	1738	smooth	111.27	201	0.138356	0.121945	0.011808	0.697264	0.0925128
YER103W	SSA4	1739	abrupt	0.83	643	0.10577	0.0961042	0.015765	0.261768	0.0764969
YER104W	RTT105	1740	abrupt	0.15	209	0.13234	0.107623	0.019188	0.306434	0.0848518
YER105C	NUP157	1741	abrupt	1.07	1392	0.0490203	0.0449507	0.008055	0.23958	0.0942677
YER106W	MAM1	1742	hybrid	0.11	303	0.0896782	0.0779716	0.014082	0.251764	0.0715701
YER107C	GLE2	1743	abrupt	1.88	366	0.0778756	0.0707017	0.012627	0.296102	0.077208
YER109C	FLO8	1745	smooth	3.88	800	0.0215081	0.0202825	0.003702	0.188702	0.0397014
YER110C	KAP123	1746	smooth	2.29	1114	0.110306	0.089301	0.011616	0.362996	0.0656819
YER111C	SWI4	1747	abrupt	0.38	1094	0.0349911	0.0338494	0.005841	0.238222	0.0907941
YER112W	LSM4	1748	smooth	2.04	188	0.306085	0.176464	0.026235	0.344996	0.0565985
YER113C	TMN3	1749	hybrid	0.93	707	0.0401634	0.036726	0.006879	0.246235	0.07563
YER114C	BOI2	1750	smooth	0.65	1041	0.013668	0.0131234	0.002322	0.230532	0.0650288
YER115C	SPR6	1751	hybrid	1.1	192	0.0724303	0.0650105	0.013683	0.233881	0.0765422
YER116C	SLX8	1752	smooth	0.08	275	0.095661	0.0857702	0.016452	0.260364	0.0616442
YER117W	RPL23B	1753	smooth	91.62	138	0.194746	0.159576	0.016371	0.652205	0.0826604
YER118C	SHO1	1754	abrupt	1.84	368	0.0996666	0.0851128	0.013959	0.2729	0.0740434
YER119C-A		1755	hybrid	0.08	124	0.0851048	0.0775095	0.015105	0.271552	0.086791
YER119C	AVT6	1756	hybrid	0.4	449	#N/A	#N/A	#N/A	0.260819	0.0741631
YER120W	SCS2	1757	abrupt	6.45	245	0.107806	0.0963337	0.016746	0.309797	0.09551
YER121W		1758	smooth	0.51	115	0.215193	0.158848	0.028428	0.33059	0.0711909
YER122C	GLO3	1759	hybrid	2.66	494	0.0893625	0.0795848	0.013008	0.338046	0.0833927
YER123W	YCK3	1760	smooth	0.41	525	0.0746939	0.0686918	0.011382	0.289135	0.0611368
YER124C	DSE1	1761	hybrid	1.09	574	0.077762	0.0718451	0.012363	0.277483	0.0678443
YER125W	RSP5	1762	abrupt	1.29	810	0.0637179	0.0576018	0.009222	0.269572	0.0740247
YER126C	NSA2	1763	smooth	3.98	262	0.16577	0.132204	0.018774	0.387721	0.0734836
YER127W	LCP5	1764	smooth	2.7	358	0.122506	0.0991966	0.016557	0.295663	0.0604646
YER128W	VFA1	1765	abrupt	0.39	204	0.120345	0.103372	0.018321	0.294041	0.0966594
YER129W	SAK1	1766	abrupt	0.27	1143	0.0203516	0.0194935	0.00354	0.243623	0.080425
YER130C		1767	hybrid	0.89	444	0.0668889	0.0613242	0.01158	0.232642	0.0706513
YER131W	RPS26B	1768	hybrid	10.01	120	0.181413	0.156433	0.016821	0.559638	0.0935127
YER132C	PMD1	1769	hybrid	0.95	1754	0.0167004	0.0163425	0.002982	0.248934	0.0695074
YER133W-A		1770	smooth	3.88	114	0.0900008	0.071213	0.016341	0.251259	0.0754984
YER133W	GLC7	1771	abrupt	3.68	313	#N/A	#N/A	#N/A	0.304866	0.0841362
YER134C		1772	hybrid	1.27	179	0.10985	0.0943553	0.017376	0.30695	0.0818337
YER135C		1773	hybrid	0.06	131	0.187493	0.153256	0.02853	0.300849	0.0779262
YER136W	GDI1	1774	abrupt	3.92	452	0.125839	0.109952	0.015819	0.308693	0.0774662
YER137C		1775	hybrid	0.52	149	0.262963	0.194601	0.037008	0.294478	0.0835265
YER139C	RTR1	1778	smooth	0.16	227	0.122426	0.103746	0.018162	0.297775	0.0664605
YER140W		1779	abrupt	0.43	557	0.0939116	0.0801992	0.016161	0.214316	0.0866087
YER141W	COX15	1780	smooth	3.45	487	0.13104	0.100346	0.016953	0.287577	0.0559256
YER142C	MAG1	1781	hybrid	0.16	297	0.0941295	0.0785234	0.015132	0.246425	0.0674608
YER143W	DDI1	1782	abrupt	0.59	429	0.0980808	0.0814402	0.016209	0.229863	0.0997356
YER144C	UBP5	1783	smooth	0.49	806	0.017682	0.0174082	0.003471	0.22321	0.0636416
YER145C-A		1784	smooth	0.12	146	0.123715	0.0965631	0.021486	0.22908	0.0637741
YER145C	FTR1	1785	abrupt	4.41	405	#N/A	#N/A	#N/A	0.285335	0.0825749
YER146W	LSM5	1786	smooth	3.51	94	0.141763	0.113661	0.025014	0.271214	0.0795526
YER147C-A		1787	abrupt	3.88	137	0.0670383	0.0605153	0.011604	0.289313	0.0931928
YER147C	SCC4	1788	abrupt	0.42	625	#N/A	#N/A	#N/A	0.221351	0.0823906
YER148W-A		1789	smooth	0.09	193	0.0477959	0.0456035	0.009444	0.22548	0.0695617
YER148W	SPT15	1790	hybrid	6.53	241	#N/A	#N/A	#N/A	0.368668	0.0886129
YER149C	PEA2	1791	abrupt	0.52	421	0.0508234	0.044508	0.008688	0.247855	0.0889183
YER150W	SPI1	1792	smooth	0.49	149	0.372694	0.189716	0.03585	0.297645	0.0619567
YER151C	UBP3	1793	smooth	1.23	913	0.0411197	0.0396262	0.006228	0.310451	0.0590771
YER152C		1794	hybrid	2.27	444	0.0556825	0.0527687	0.011343	0.229548	0.0730222
YER153C	PET122	1796	smooth	0.27	255	0.0517998	0.0473092	0.010704	0.229402	0.0699054
YER154W	OXA1	1797	smooth	2.84	403	0.0744688	0.0647217	0.011964	0.259518	0.0579804
YER155C	BEM2	1798	smooth	2.49	2168	0.0121443	0.0116285	0.001983	0.260302	0.0635036
YER156C		1799	smooth	2.18	339	0.129652	0.107136	0.018129	0.324841	0.0685814
YER157W	COG3	1800	abrupt	0.46	802	0.0698755	0.0639276	0.010539	0.277923	0.0734424
YER158C		1801	smooth	0.38	574	0.116819	0.0856238	0.016419	0.237445	0.0673337
YER159C	BUR6	1802	smooth	1.91	143	0.11367	0.0978577	0.018876	0.288187	0.0748788
YER161C	SPT2	1803	smooth	0.49	334	0.0509339	0.0441355	0.008199	0.267285	0.0601275
YER162C	RAD4	1804	hybrid	0.33	755	0.0343012	0.0323068	0.005664	0.23697	0.0591516
YER163C		1805	abrupt	1.48	233	0.0924759	0.0836762	0.016893	0.238956	0.0885324
YER164W	CHD1	1806	hybrid	0.81	1469	0.0231727	0.0228243	0.003717	0.258068	0.0693904
YER165W	PAB1	1808	abrupt	5.65	578	0.111603	0.100313	0.011118	0.413026	0.0702394
YER166W	DNF1	1809	abrupt	0.78	1572	0.0221037	0.0211441	0.003438	0.20335	0.104219
YER167W	BCK2	1810	hybrid	1.05	852	0.0406251	0.0386356	0.00645	0.26396	0.0592615
YER168C	CCA1	1811	smooth	0.69	547	0.0883641	0.0744958	0.0138	0.260522	0.062686
YER169W	RPH1	1812	abrupt	0.74	797	0.0354154	0.0331426	0.0063	0.239311	0.0781646
YER170W	ADK2	1813	smooth	0.27	226	0.18758	0.134789	0.0276	0.23885	0.0554813
YER171W	RAD3	1814	abrupt	0.48	779	0.0603571	0.0562064	0.009915	0.23019	0.0699673
YER172C-A		1815	hybrid	0.07	127	0.00487318	0.00478678	0.001017	0.222474	0.076174
YER172C	BRR2	1816	abrupt	0.65	2164	#N/A	#N/A	#N/A	0.206846	0.0997444
YER173W	RAD24	1817	hybrid	0.31	660	0.0314105	0.0294643	0.005736	0.212219	0.0610416
YER174C	GRX4	1818	smooth	2.1	245	0.0702835	0.0613608	0.011271	0.303507	0.0764564
YER175C	TMT1	1819	abrupt	0.51	300	0.111317	0.10092	0.01791	0.251676	0.101207
YER176W	ECM32	1820	smooth	1.24	1122	0.0248649	0.0235751	0.004152	0.250848	0.0527049
YER177W	BMH1	1821	abrupt	24.54	268	0.189125	0.146441	0.022167	0.318653	0.0931377
YER178W	PDA1	1822	smooth	9.82	421	0.100191	0.08279	0.012498	0.291642	0.0498863
YER179W	DMC1	1823	hybrid	0.1	335	0.115858	0.098617	0.018714	0.254006	0.0736334
YER180C	ISC10	1824	smooth	0.27	268	0.0441753	0.0406084	0.00753	0.265344	0.0644166
YER181C		1826	smooth	0.09	108	0.138698	0.11152	0.031383	0.208942	0.0850418
YER182W	FMP10	1827	hybrid	0.51	245	0.129659	0.104181	0.019977	0.276368	0.0727688
YER183C	FAU1	1828	abrupt	1.06	212	0.0787189	0.0723332	0.013587	0.268399	0.09353
YER184C		1829	hybrid	0.11	795	0.0308556	0.0298633	0.005769	0.231482	0.0611478
YER185W	PUG1	1830	hybrid	0.29	304	0.0735135	0.0639386	0.011982	0.26378	0.0765475
YER186C		1831	hybrid	0.84	307	0.044204	0.0416426	0.007788	0.289542	0.0745765
YER187W		1832	smooth	0.21	142	0.155574	0.119534	0.025062	0.283522	0.0741324
YER188W		1834	hybrid	0.19	240	0.182061	0.141285	0.026547	0.305378	0.0791682
YER189W		1835	smooth	0.26	123	0.108858	0.0933328	0.016845	0.28314	0.0669149
YER190W	YRF1-2	1836	abrupt	7.89	1682	#N/A	#N/A	#N/A	0.207232	0.0623981
YFL001W	DEG1	1837	abrupt	0.84	443	0.07878	0.0690321	0.012309	0.246739	0.0809356
YFL002C	SPB4	1838	smooth	1.52	607	0.124531	0.10406	0.01983	0.24185	0.0553151
YFL003C	MSH4	1839	abrupt	0.08	879	0.0417088	0.0390838	0.007506	0.214985	0.0953109
YFL004W	VTC2	1840	abrupt	1.86	829	0.0727972	0.0659742	0.010227	0.310461	0.0953074
YFL005W	SEC4	1841	abrupt	3.61	216	0.127736	0.113903	0.017796	0.333149	0.0811156
YFL007W	BLM10	1842	abrupt	3.88	2144	0.0512846	0.0485535	0.008505	0.244404	0.0720523
YFL008W	SMC1	1843	hybrid	0.4	1226	0.0248624	0.0241244	0.00399	0.247222	0.064978
YFL009W	CDC4	1844	abrupt	1.4	780	0.0364191	0.0336807	0.006075	0.258247	0.0749971
YFL010C	WWM1	1845	hybrid	5.28	212	0.106137	0.0894175	0.016167	0.258174	0.0705151
YFL010W-A	AUA1	1846	smooth	0.43	95	#N/A	#N/A	#N/A	0.289851	0.078384
YFL011W	HXT10	1847	abrupt	0.09	547	0.0468118	0.0440375	0.0072	0.271817	0.0772509
YFL012W		1848	smooth	0.07	125	0.254653	0.125218	0.031578	0.198136	0.0553243
YFL013C	IES1	1850	abrupt	0.79	693	0.0492665	0.0459987	0.008301	0.234471	0.0915499
YFL013W-A		1851	abrupt	0.08	268	#N/A	#N/A	#N/A	0.282465	0.0973432
YFL014W	HSP12	1852	smooth	1.13	110	0.684764	0.394183	0.037968	0.728285	0.0821832
YFL015C		1853	smooth	0.08	165	0.104182	0.0840849	0.018921	0.198456	0.0540447
YFL016C	MDJ1	1855	abrupt	1.08	512	0.117113	0.100981	0.017151	0.278393	0.0704469
YFL017C	GNA1	1856	smooth	1.55	160	0.112457	0.0926837	0.016146	0.316143	0.0648039
YFL018C	LPD1	1858	smooth	3.59	500	0.140149	0.111126	0.016221	0.297704	0.0550813
YFL019C		1859	hybrid	0.09	118	#N/A	#N/A	#N/A	0.287445	0.0811389
YFL020C	PAU5	1860	smooth	0.82	123	0.192607	0.158738	0.016935	0.636816	0.0880463
YFL021W	GAT1	1862	abrupt	0.68	511	0.073939	0.0639169	0.012456	0.232047	0.0877046
YFL022C	FRS2	1863	hybrid	5.68	504	0.127071	0.112419	0.017955	0.291757	0.0635948
YFL023W	BUD27	1864	abrupt	1.14	797	0.0387015	0.0365617	0.006408	0.254567	0.0818063
YFL024C	EPL1	1865	abrupt	0.42	833	0.0309376	0.0292768	0.005244	0.22487	0.0997444
YFL025C	BST1	1866	smooth	0.36	1030	0.0529897	0.0490481	0.008868	0.233553	0.0504112
YFL026W	STE2	1867	hybrid	4.14	432	0.0999536	0.0872557	0.016449	0.259571	0.0804555
YFL027C	GYP8	1868	abrupt	0.72	498	0.0407928	0.0382761	0.007107	0.251608	0.0831791
YFL028C	CAF16	1869	hybrid	1.94	290	0.109021	0.0943846	0.017223	0.26376	0.0661067
YFL029C	CAK1	1870	hybrid	0.48	369	0.0814148	0.0717496	0.012636	0.298939	0.076509
YFL030W	AGX1	1871	smooth	0.3	386	0.0652513	0.0576091	0.011235	0.242955	0.0627638
YFL031W	HAC1	1872	hybrid	5.17	239	0.07822	0.0718011	0.016125	0.228381	0.080417
YFL032W		1873	smooth	0.65	107	0.203662	0.134352	0.026136	0.300383	0.0747814
YFL033C	RIM15	1874	hybrid	0.53	1771	0.0482836	0.0456205	0.008523	0.226465	0.0548172
YFL034W		1877	abrupt	0.28	1074	0.0447266	0.0413499	0.007059	0.268625	0.0663338
YFL036W	RPO41	1878	hybrid	0.85	1352	0.0737036	0.0632879	0.010407	0.267549	0.058522
YFL037W	TUB2	1879	hybrid	5.93	458	0.113723	0.0959476	0.015249	0.256618	0.0603626
YFL038C	YPT1	1880	smooth	9.08	207	0.169872	0.135791	0.021954	0.301061	0.0563317
YFL039C	ACT1	1881	hybrid	27.55	376	0.15088	0.130486	0.014349	0.43526	0.0683678
YFL040W		1882	hybrid	0.08	541	0.0479897	0.0453509	0.008436	0.26926	0.0739583
YFL041W	FET5	1883	abrupt	1.12	623	0.0242038	0.0232226	0.004365	0.232017	0.0772038
YFL042C		1884	abrupt	0.28	675	0.0925021	0.0776127	0.014367	0.257045	0.0690776
YFL044C	OTU1	1885	smooth	0.72	302	0.0913728	0.0814573	0.013392	0.30355	0.0626657
YFL045C	SEC53	1886	hybrid	11.32	255	0.266597	0.208744	0.022932	0.516903	0.0819087
YFL046W	FMP32	1887	smooth	0.59	208	0.0894176	0.0763753	0.014499	0.29512	0.0725081
YFL047W	RGD2	1888	abrupt	0.93	715	0.0445867	0.0416925	0.007977	0.216616	0.0840082
YFL048C	EMP47	1889	hybrid	2.05	446	0.0828527	0.0742668	0.012177	0.310749	0.0684879
YFL049W	SWP82	1890	smooth	0.41	624	0.0660613	0.0579406	0.010272	0.263943	0.0567644
YFL050C	ALR2	1891	hybrid	0.2	859	0.0182119	0.0178762	0.003189	0.260073	0.0636385
YFL051C		1892	smooth	0.09	161	0.312173	0.173962	0.032472	0.306273	0.0737642
YFL052W		1893	abrupt	0.07	466	0.0480658	0.0453933	0.010827	0.175852	0.0930735
YFL053W	DAK2	1894	abrupt	0.2	592	0.0274618	0.026507	0.004941	0.180619	0.0661247
YFL054C		1895	abrupt	0.58	647	0.0283737	0.0268459	0.004995	0.248585	0.068609
YFL055W	AGP3	1896	smooth	0.28	559	0.0923713	0.0786887	0.014697	0.251086	0.0608111
YFL056C	AAD6	1897	abrupt	0.17	213	0.0867416	0.0769671	0.014826	0.243954	0.0994745
YFL057C	AAD16	1898	abrupt	2.74	153	0.123691	0.098196	0.016614	0.269596	0.0991198
YFL058W	THI5	1899	abrupt	0.24	341	0.132133	0.115932	0.014091	0.40423	0.0870349
YFL059W	SNZ3	1900	smooth	0.61	299	0.0917025	0.0821409	0.012444	0.359981	0.0796623
YFL060C	SNO3	1901	hybrid	0.18	223	0.0764466	0.070678	0.012441	0.299356	0.073269
YFL061W	DDI2	1902	hybrid	0.08	226	0.0891964	0.075948	0.015027	0.228192	0.0761573
YFL062W	COS4	1903	smooth	2.49	380	0.0983212	0.081119	0.016191	0.214477	0.057477
YFL063W		1904	smooth	0.11	152	0.235945	0.148436	0.032358	0.253735	0.0693742
YFL064C		1905	abrupt	0.2	175	0.0626916	0.0572283	0.011535	0.259593	0.0916841
YFL065C		1906	smooth	0.16	103	0.167302	0.132125	0.027453	0.238314	0.0572271
YFL066C		1907	hybrid	1.3	393	0.0258018	0.0245021	0.005136	0.229696	0.0768706
YFL067W		1908	hybrid	0.09	176	0.0816537	0.0719656	0.011853	0.328803	0.0952935
YFL068W		1909	smooth	0.2	161	0.0615358	0.0524965	0.012537	0.225381	0.0684422
YFR001W	LOC1	1910	smooth	2.43	205	0.11272	0.0997108	0.016824	0.30954	0.0673811
YFR002W	NIC96	1911	abrupt	0.94	840	0.0919001	0.0776503	0.013383	0.269722	0.083772
YFR003C	YPI1	1912	smooth	0.81	156	0.170016	0.132552	0.02781	0.256565	0.0698183
YFR004W	RPN11	1913	abrupt	5.92	307	0.147432	0.117212	0.019047	0.311087	0.0932366
YFR005C	SAD1	1914	hybrid	0.56	449	0.0694626	0.0620872	0.011388	0.28063	0.0766189
YFR006W		1915	smooth	2.26	536	0.137099	0.0996072	0.01506	0.312995	0.060896
YFR007W	YFH7	1916	abrupt	0.33	354	0.0946111	0.080898	0.014829	0.255341	0.0904821
YFR008W	FAR7	1917	smooth	0.16	222	0.138197	0.11124	0.022287	0.2035	0.0465893
YFR009W	GCN20	1918	abrupt	2.44	753	0.102822	0.0870202	0.012375	0.32117	0.0731286
YFR010W	UBP6	1919	smooth	2.24	500	0.128703	0.102984	0.016044	0.32032	0.0666396
YFR011C	AIM13	1920	hybrid	1.22	171	0.168681	0.138441	0.022164	0.364819	0.082905
YFR012W	DCV1	1921	hybrid	0.09	203	0.108832	0.0965662	0.020202	0.243468	0.0855103
YFR013W	IOC3	1923	abrupt	0.66	788	0.0461211	0.0427671	0.007485	0.246841	0.0703391
YFR014C	CMK1	1924	abrupt	0.29	447	0.0755003	0.0696157	0.012381	0.260209	0.0799021
YFR015C	GSY1	1925	abrupt	0.16	709	0.0405319	0.0381277	0.006063	0.266156	0.0985941
YFR016C		1926	smooth	0.61	1234	0.0342853	0.0327187	0.005583	0.218996	0.0422801
YFR017C	IGD1	1927	smooth	0.32	196	0.0926908	0.0754001	0.0153	0.26846	0.065634
YFR018C		1928	hybrid	0.99	364	0.0561139	0.0514701	0.011241	0.251959	0.0829753
YFR019W	FAB1	1929	smooth	0.07	2279	#N/A	#N/A	#N/A	0.229581	0.0465528
YFR020W		1930	hybrid	0.36	233	0.0775403	0.0713416	0.012018	0.26231	0.0649854
YFR021W	ATG18	1931	smooth	0.23	501	0.0756205	0.0678907	0.012576	0.247548	0.0537319
YFR022W	ROG3	1932	smooth	0.37	734	0.0153562	0.0149379	0.003015	0.228449	0.0597693
YFR023W	PES4	1933	abrupt	0.07	612	0.122259	0.104792	0.017787	0.28656	0.0829224
YFR024C-A	LSB3	1934	hybrid	3.88	452	0.155273	0.123302	0.019002	0.340407	0.0717927
YFR025C	HIS2	1935	hybrid	0.51	336	0.0523319	0.0489354	0.008856	0.311971	0.0845509
YFR026C	ULI1	1936	smooth	0.23	170	0.17394	0.124954	0.026295	0.257834	0.0705447
YFR027W	ECO1	1937	smooth	0.12	282	0.0783521	0.065355	0.013386	0.264041	0.0714257
YFR028C	CDC14	1938	hybrid	1.52	552	0.070611	0.0594607	0.010917	0.255133	0.0637762
YFR029W	PTR3	1939	hybrid	0.37	679	0.0308995	0.0298779	0.005964	0.244125	0.0788557
YFR030W	MET10	1940	abrupt	0.97	1036	0.0930201	0.0824004	0.011568	0.322922	0.0857111
YFR031C	SMC2	1941	abrupt	1.04	1171	0.0660544	0.0606452	0.010872	0.237299	0.0765007
YFR031C-A	RPL2A	1942	hybrid	166.58	255	#N/A	#N/A	#N/A	0.678163	0.0965738
YFR032C	RRT5	1943	hybrid	0.16	290	0.0426177	0.040951	0.00696	0.290949	0.0806311
YFR032C-A	RPL29	1944	smooth	29.82	60	#N/A	#N/A	#N/A	0.710145	0.0872513
YFR033C	QCR6	1945	abrupt	5.49	148	0.157991	0.130793	0.023967	0.273151	0.092446
YFR034C	PHO4	1946	abrupt	0.83	313	0.0883467	0.0775679	0.015753	0.232336	0.0931813
YFR035C		1947	hybrid	0.15	115	0.155059	0.119538	0.027849	0.207658	0.0894148
YFR036W-A		1948	hybrid	0.53	217	0.153471	0.119922	0.026331	0.257106	0.0805225
YFR036W	CDC26	1949	smooth	0.93	125	#N/A	#N/A	#N/A	0.264396	0.0626544
YFR037C	RSC8	1950	hybrid	1.28	558	0.083459	0.0773983	0.014418	0.249666	0.0747344
YFR038W	IRC5	1951	hybrid	0.3	854	0.0285773	0.0274285	0.004527	0.246067	0.054505
YFR039C		1952	abrupt	0.83	511	0.0652775	0.0586159	0.010689	0.251844	0.077646
YFR040W	SAP155	1953	abrupt	0.45	1003	0.0274604	0.0259017	0.004356	0.264097	0.0763009
YFR041C	ERJ5	1954	abrupt	0.56	296	0.129578	0.111057	0.018729	0.318266	0.080279
YFR042W	KEG1	1955	smooth	0.6	201	0.154859	0.120929	0.023679	0.288891	0.0718829
YFR043C	IRC6	1956	hybrid	0.57	238	0.108249	0.0831524	0.015552	0.267718	0.0827117
YFR044C	DUG1	1957	smooth	7.24	482	0.19346	0.139683	0.020652	0.333765	0.0607034
YFR045W		1958	hybrid	0.32	310	0.11365	0.0902987	0.016524	0.284483	0.0819244
YFR046C	CNN1	1959	hybrid	0.17	362	0.0723738	0.0632965	0.012657	0.227156	0.0674766
YFR047C	BNA6	1960	abrupt	1.96	296	0.0906796	0.0785933	0.013212	0.296795	0.0798123
YFR048W	RMD8	1961	abrupt	1.02	663	0.0377619	0.0361531	0.006492	0.227475	0.0934445
YFR049W	YMR31	1962	abrupt	1.74	124	0.221114	0.163637	0.033651	0.28735	0.092773
YFR050C	PRE4	1963	hybrid	4.61	267	0.104596	0.0905794	0.016056	0.257634	0.0695485
YFR051C	RET2	1964	smooth	3.69	547	0.0853836	0.0769505	0.012894	0.28561	0.0556623
YFR052W	RPN12	1966	abrupt	1.6	275	0.100766	0.0845572	0.015687	0.243287	0.0746996
YFR053C	HXK1	1967	abrupt	4.07	486	0.166988	0.142156	0.01755	0.394553	0.0877739
YFR054C		1968	smooth	0.09	193	0.101425	0.0790169	0.015168	0.269938	0.0728336
YFR055W	IRC7	1969	hybrid	0.84	341	0.129887	0.105583	0.019545	0.273844	0.0697036
YFR056C		1970	hybrid	0.07	123	0.271075	0.186892	0.045525	0.247158	0.0865683
YFR057W		1971	smooth	0.07	152	0.157522	0.122067	0.023982	0.284956	0.0725025
YGL001C	ERG26	1972	hybrid	2.94	350	0.12345	0.104347	0.017361	0.281731	0.0706475
YGL002W	ERP6	1973	abrupt	1.06	217	0.058136	0.0543941	0.009327	0.279816	0.0976811
YGL003C	CDH1	1974	smooth	0.34	567	0.0390752	0.0370321	0.007173	0.251394	0.0605033
YGL004C	RPN14	1975	hybrid	0.61	418	0.0854423	0.07795	0.013596	0.274077	0.0717637
YGL005C	COG7	1976	abrupt	0.39	280	0.102706	0.0859966	0.016407	0.261114	0.0826921
YGL006W	PMC1	1977	smooth	0.62	1174	0.0783379	0.0739911	0.012435	0.246755	0.0483656
YGL006W-A		1978	hybrid	0.06	37	#N/A	#N/A	#N/A	0.364193	0.0996886
YGL007W	BRP1	1979	hybrid	0.07	126	0.189234	0.146592	0.032259	0.276777	0.082313
YGL008C	PMA1	1980	smooth	105.23	919	0.197816	0.154737	0.015333	0.477606	0.0502317
YGL009C	LEU1	1981	abrupt	4.21	780	0.117934	0.106272	0.013884	0.380372	0.0893195
YGL010W		1982	hybrid	0.37	175	0.0913174	0.0820225	0.017535	0.22875	0.075351
YGL011C	SCL1	1983	smooth	3.77	253	0.0954722	0.0845236	0.013353	0.339354	0.0730263
YGL012W	ERG4	1984	smooth	6.15	474	0.12618	0.10391	0.016602	0.299841	0.0546578
YGL013C	PDR1	1985	hybrid	0.98	1069	0.0389708	0.0373401	0.00666	0.242762	0.0591493
YGL014W	PUF4	1986	abrupt	0.71	889	0.0337941	0.0323485	0.005451	0.243387	0.0728563
YGL015C		1987	smooth	0.14	131	0.110377	0.0912788	0.017193	0.236871	0.0532667
YGL016W	KAP122	1988	smooth	0.66	1082	0.0671054	0.0608051	0.010407	0.269878	0.0598894
YGL017W	ATE1	1989	hybrid	0.37	504	0.0670002	0.0630202	0.011421	0.287185	0.0769739
YGL018C	JAC1	1990	smooth	0.14	185	0.114131	0.102317	0.019038	0.246567	0.0672357
YGL019W	CKB1	1991	abrupt	2.44	279	0.0866198	0.0742853	0.014175	0.252764	0.0865294
YGL020C	GET1	1992	abrupt	3.42	236	0.120638	0.100191	0.016875	0.259769	0.0731723
YGL021W	ALK1	1993	smooth	0.7	761	0.0409828	0.0374174	0.006825	0.243729	0.053958
YGL022W	STT3	1994	#N/A	2.65	719	0.102871	0.0829202	0.01347	0.278073	0.0900275
YGL023C	PIB2	1995	hybrid	1.26	636	0.0308183	0.0292649	0.00597	0.21554	0.0692865
YGL024W		1996	abrupt	0.12	112	0.318548	0.219305	0.045591	0.289905	0.0952164
YGL025C	PGD1	1997	abrupt	0.29	398	0.0734386	0.0652224	0.012738	0.181677	0.0992188
YGL026C	TRP5	1998	abrupt	7.24	708	0.143001	0.115214	0.016215	0.331251	0.0747085
YGL027C	CWH41	1999	abrupt	1	834	0.107294	0.0879189	0.015024	0.295792	0.0820534
YGL028C	SCW11	2000	hybrid	2.53	543	0.111273	0.0903867	0.013269	0.276892	0.0627927
YGL029W	CGR1	2001	smooth	4.32	121	0.187654	0.146237	0.020853	0.41803	0.074274
YGL030W	RPL30	2002	smooth	76.23	106	0.257767	0.208177	0.019041	0.803568	0.0840015
YGL031C	RPL24A	2003	smooth	173.72	156	0.165407	0.141571	0.012939	0.728279	0.073219
YGL032C	AGA2	2004	smooth	2.2	88	0.179018	0.115744	0.024264	0.28565	0.0687037
YGL033W	HOP2	2005	abrupt	0.08	219	0.198	0.160598	0.028713	0.322386	0.0863569
YGL034C		2006	smooth	0.07	122	0.22493	0.162076	0.038949	0.221228	0.0674514
YGL035C	MIG1	2007	abrupt	1.21	505	0.06369	0.0594054	0.010614	0.297182	0.0820868
YGL036W		2008	smooth	0.94	910	0.0253673	0.0243783	0.004329	0.245488	0.0581538
YGL037C	PNC1	2009	hybrid	5.66	217	0.183355	0.156448	0.02316	0.354514	0.0694696
YGL038C	OCH1	2010	smooth	0.78	481	0.159316	0.12478	0.02346	0.231921	0.0503
YGL039W		2011	abrupt	1.56	349	0.0835659	0.0777829	0.01185	0.317505	0.0803939
YGL040C	HEM2	2012	abrupt	3.13	343	0.150726	0.128258	0.0201	0.332816	0.0865536
YGL041C		2013	hybrid	0.27	105	0.225879	0.177146	0.033921	0.307367	0.0907726
YGL042C		2014	smooth	0.31	102	0.260489	0.184789	0.042885	0.25867	0.0724427
YGL043W	DST1	2015	hybrid	0.87	310	0.111658	0.0937138	0.014823	0.330707	0.0726016
YGL044C	RNA15	2016	smooth	1.22	297	0.107202	0.0848583	0.017034	0.260789	0.0686224
YGL045W	RIM8	2017	abrupt	3.88	543	0.11783	0.0977288	0.019134	0.238618	0.0794442
YGL047W	ALG13	2018	smooth	0.96	203	0.0601938	0.0547038	0.010113	0.266325	0.0577658
YGL048C	RPT6	2019	abrupt	4.94	406	0.103842	0.0906655	0.014223	0.314539	0.0809108
YGL049C	TIF4632	2020	abrupt	0.61	915	0.0492658	0.0467971	0.007575	0.248938	0.0940192
YGL050W	TYW3	2021	hybrid	0.7	274	0.0704597	0.0637429	0.01173	0.272372	0.0703824
YGL051W	MST27	2022	abrupt	0.23	235	0.0824083	0.0704668	0.014331	0.232858	0.0983565
YGL052W		2023	smooth	0.12	102	0.263487	0.161032	0.030909	0.26876	0.0562115
YGL053W	PRM8	2024	smooth	0.23	238	0.0744784	0.0672715	0.013107	0.260974	0.0673043
YGL054C	ERV14	2025	hybrid	3.44	139	0.18757	0.138047	0.019518	0.386972	0.0796585
YGL055W	OLE1	2026	abrupt	9.12	511	0.178599	0.152566	0.017883	0.350751	0.0592042
YGL056C	SDS23	2027	hybrid	1.31	528	0.100672	0.0842938	0.016806	0.204509	0.0623937
YGL057C	GEP7	2028	hybrid	0.31	288	0.0635584	0.0583673	0.011391	0.250582	0.076065
YGL058W	RAD6	2029	abrupt	2.13	173	0.217737	0.16367	0.024609	0.367148	0.0898811
YGL059W	PKP2	2030	smooth	0.08	492	0.0625585	0.0569646	0.009768	0.268342	0.0532843
YGL060W	YBP2	2031	abrupt	0.6	642	0.0603546	0.0537574	0.009252	0.225253	0.0884602
YGL061C	DUO1	2032	hybrid	0.3	248	0.120029	0.101517	0.018513	0.305478	0.0840981
YGL062W	PYC1	2033	smooth	1.51	1179	0.0840649	0.0744038	0.010788	0.300592	0.0541987
YGL063W	PUS2	2034	abrupt	0.14	371	0.0483644	0.0446432	0.009783	0.224843	0.0835989
YGL064C	MRH4	2035	smooth	0.23	562	0.0700834	0.0594827	0.010992	0.239549	0.057605
YGL065C	ALG2	2036	hybrid	0.36	504	0.101364	0.0884924	0.014106	0.329372	0.068783
YGL066W	SGF73	2037	abrupt	0.37	658	0.0484713	0.044618	0.00831	0.180198	0.0900273
YGL067W	NPY1	2038	hybrid	0.88	385	0.06261	0.0582519	0.010023	0.276781	0.0742292
YGL068W	MNP1	2039	abrupt	2.57	195	0.132797	0.111783	0.01773	0.318933	0.0775012
YGL069C		2040	abrupt	0.09	155	0.133387	0.108243	0.020331	0.306373	0.0900627
YGL070C	RPB9	2041	hybrid	3.03	123	0.200015	0.149595	0.029001	0.318971	0.0908674
YGL071W	AFT1	2042	hybrid	1.26	691	0.0327255	0.0319851	0.005793	0.256099	0.0691603
YGL072C		2043	smooth	0.29	120	0.134263	0.105613	0.0264	0.222606	0.0706471
YGL073W	HSF1	2044	abrupt	0.68	834	0.0305902	0.0291425	0.005127	0.258725	0.0849112
YGL074C		2045	smooth	0.09	109	0.279874	0.153263	0.040788	0.216691	0.0722875
YGL075C	MPS2	2046	hybrid	0.11	388	0.0506536	0.0477069	0.008721	0.251706	0.0728667
YGL076C	RPL7A	2047	smooth	47.16	245	0.261768	0.20722	0.020553	0.602475	0.0766831
YGL077C	HNM1	2048	abrupt	2.92	564	0.090391	0.0785428	0.012897	0.278453	0.0888359
YGL078C	DBP3	2049	hybrid	6.42	524	0.135973	0.120492	0.017556	0.316974	0.0598622
YGL079W	KXD1	2050	abrupt	1.03	219	0.106166	0.0851196	0.015825	0.266838	0.0837696
YGL080W	FMP37	2051	hybrid	2.59	131	0.164398	0.137694	0.025266	0.291624	0.0887693
YGL081W		2052	abrupt	0.19	321	0.0669117	0.062174	0.011541	0.251696	0.0962581
YGL082W		2053	abrupt	1.13	382	0.0823621	0.0748123	0.013647	0.232645	0.0838019
YGL083W	SCY1	2054	abrupt	0.38	805	0.0472067	0.0436875	0.007182	0.298939	0.086614
YGL084C	GUP1	2055	hybrid	0.71	561	0.156469	0.115934	0.01923	0.313853	0.0740556
YGL085W	LCL3	2056	smooth	0.55	275	0.0572226	0.0523495	0.009198	0.273081	0.0588861
YGL086W	MAD1	2057	abrupt	0.63	750	0.0409965	0.0389076	0.006759	0.278388	0.0783215
YGL087C	MMS2	2058	abrupt	2.06	138	0.29969	0.191649	0.032487	0.324275	0.0860373
YGL088W		2059	hybrid	0.65	122	0.150707	0.120594	0.029418	0.242601	0.090894
YGL089C	MF(ALPHA)2	2060	smooth	0.2	121	0.188164	0.147498	0.020367	0.436195	0.0713836
YGL090W	LIF1	2061	smooth	0.09	422	0.0467555	0.0420875	0.007824	0.249339	0.0590515
YGL091C	NBP35	2062	abrupt	1.22	329	0.105885	0.0887294	0.016704	0.276878	0.0894386
YGL092W	NUP145	2063	abrupt	1.35	1318	0.0613788	0.0557741	0.009798	0.236703	0.102798
YGL093W	SPC105	2064	abrupt	0.76	918	0.0260049	0.0247863	0.004707	0.226706	0.0821746
YGL094C	PAN2	2065	abrupt	0.56	1116	0.0265008	0.0259127	0.004533	0.248252	0.0941121
YGL095C	VPS45	2066	abrupt	0.57	578	0.0625499	0.0554146	0.009741	0.279634	0.0921766
YGL096W	TOS8	2067	hybrid	0.3	277	0.105589	0.0899878	0.017589	0.26594	0.0745627
YGL097W	SRM1	2068	abrupt	2.14	483	0.121733	0.107779	0.016602	0.332776	0.0751253
YGL098W	USE1	2069	abrupt	0.17	246	0.0839902	0.0756478	0.01383	0.260524	0.0857569
YGL099W	LSG1	2070	hybrid	1.63	641	0.11689	0.101392	0.015705	0.260673	0.0581548
YGL100W	SEH1	2071	abrupt	1.22	350	0.0681044	0.0620388	0.011037	0.269272	0.0788156
YGL101W		2072	smooth	1.21	216	0.101319	0.0911974	0.015927	0.254916	0.057777
YGL102C		2073	hybrid	0.58	143	0.0808432	0.0742209	0.015714	0.23742	0.09058
[truncated: 4,127 more rows]

## Sheet: protein abundance
Gene name (systematic)	Gene name (standard)	ref	Prot. (Brockmann)1	PxM 2	P x M x r 2	CAI1	tRNA-AI_p1	tRNA-AI_c1
YAL001C	TFC3	0	124.51	0.0160202	0.0123516	0.121	0.571676	0.785055		1Brockmann, R., Beyer, A., Heinisch, J. J., and Wilhelm, T. March 2007 PloS Computational Biology 3(3), e57 PMID: 17381238.
YAL002W	VPS8	1	736.465	0.00391403	0.00263414	0.134	0.583922	0.840006		2This study, see Results section.
YAL003W	EFB1	2	33927.8	16.4791	14.2544	0.763	0.974858	0.915286
YAL004W		3	#N/A	#N/A	#N/A	0.198	0.646578	0.843192
YAL005C	SSA1	4	112858	#N/A	#N/A	0.709	0.935883	0.912267
YAL007C	ERP2	5	14190	0.148585	0.120503	0.235	0.701404	0.841414
YAL008W	FUN14	6	1923.06	0.109571	0.100696	0.115	0.594705	0.783639
YAL009W	SPO7	7	861.143	0.0262397	0.0251902	0.111	0.568114	0.80198
YAL010C	MDM10	8	768.103	0.0211718	0.0208754	0.119	0.605212	0.854892
YAL011W	SWC3	9	1377.33	0.0216698	0.0198278	0.148	0.581926	0.807915
YAL012W	CYS3	10	31690.2	2.12361	2.12361	0.42	0.781906	0.872767
YAL013W	DEP1	11	#N/A	0.0939322	0.0910203	0.107	0.539788	0.826169
YAL014C	SYN8	12	#N/A	0.0544368	0.030539	0.1	0.498538	0.81925
YAL015C	NTG1	13	#N/A	0.0259536	0.025175	0.12	0.554203	0.790525
YAL016W	TPD3	15	12723	0.311874	0.301583	0.177	0.631699	0.837967
YAL017W	PSK1	16	966.597	0.0142936	0.0141221	0.126	0.588199	0.819284
YAL018C		17	#N/A	0.0129709	0.00788629	0.154	0.652523	0.845143
YAL019W-A		18	#N/A	0.152586	#N/A	0.108	0.591994	0.812633
YAL019W	FUN30	19	6796.71	#N/A	#N/A	0.163	0.624168	0.830267
YAL020C	ATS1	20	#N/A	0.0392248	0.0293794	0.059	0.48354	0.741691
YAL021C	CCR4	21	2896.87	0.095618	0.0897853	0.137	0.591279	0.847407
YAL022C	FUN26	22	216.634	0.0871685	0.0696476	0.119	0.559451	0.807417
YAL023C	PMT2	23	4310.32	0.410841	0.410841	0.24	0.714001	0.854768
YAL024C	LTE1	24	304.494	0.0045824	0.00454574	0.123	0.578087	0.842506
YAL025C	MAK16	25	4310.97	0.228824	0.214866	0.219	0.663098	0.86793
YAL026C	DRS2	27	606.198	#N/A	#N/A	0.188	0.676402	0.843092
YAL027W	SAW1	28	1169.43	0.0562312	0.049877	0.112	0.550623	0.848599
YAL028W	FRT2	29	#N/A	0.00787788	0.00462431	0.113	0.539187	0.790741
YAL029C	MYO4	30	2205.35	0.0209906	0.00251887	0.15	0.616888	0.83714
YAL030W	SNC1	31	#N/A	0.302555	0.239624	0.132	0.599934	0.822241
YAL031C	GIP4	32	227.386	0.0232563	0.0182794	0.123	0.579857	0.832786
YAL032C	PRP45	34	1674.51	0.0147602	0.0130185	0.139	0.59194	0.806065
YAL033W	POP5	35	2229.45	0.089135	0.082539	0.093	0.511717	0.798871
YAL034C-B		36	#N/A	0.120535	#N/A	0.105	0.555515	0.826659
YAL034C	FUN19	37	#N/A	#N/A	#N/A	0.125	0.592418	0.831421
YAL034W-A	MTW1	38	2606.88	#N/A	#N/A	0.109	0.536925	0.799317
YAL035W	FUN12	39	15788.5	0.742019	0.742019	0.355	0.759885	0.853593
YAL036C	RBG1	40	10550.5	0.554114	0.524746	0.239	0.681144	0.828856
YAL037C-A		42	#N/A	#N/A	#N/A	0.103	0.575609	0.872581
YAL037W		43	#N/A	0.019822	0.00654127	0.094	0.539009	0.857846
YAL038W	CDC19	44	212827	26.6319	26.6319	0.893	0.992862	0.93607
YAL039C	CYC3	45	3870.07	0.278912	0.19245	0.114	0.579852	0.809709
YAL040C	CLN3	46	#N/A	0.045354	0.0292079	0.205	0.673121	0.856435
YAL041W	CDC24	47	1010.9	0.0285384	0.0247999	0.128	0.57444	0.833645
YAL042W	ERV46	49	#N/A	0.388028	0.388028	0.118	0.568595	0.812452
YAL043C	PTA1	50	3730.67	0.0353683	0.0333523	0.13	0.558172	0.812991
YAL044C	GCV3	51	8451.81	1.17928	1.138	0.164	0.599939	0.829229
YAL045C		53	#N/A	0.0198824	0.0149118	0.107	0.567542	0.809688
YAL046C	AIM1	54	258.916	0.0904273	0.0743313	0.113	0.545265	0.851271
YAL047C	SPC72	55	639.377	0.014156	0.0110842	0.143	0.586669	0.842922
YAL048C	GEM1	57	#N/A	0.00859981	0.00614886	0.144	0.602959	0.840051
YAL049C	AIM2	58	3317.07	0.395247	0.353351	0.172	0.672938	0.826951
YAL051W	OAF1	59	92.297	0.0352967	0.0294375	0.143	0.619501	0.866395
YAL053W	FLC2	60	414.115	0.214022	0.205033	0.166	0.636859	0.829359
YAL054C	ACS1	61	4721.62	0.0292529	0.00386138	0.255	0.711476	0.831033
YAL055W	PEX22	62	258.916	0.153682	0.148764	0.087	0.511227	0.809384
YAL056W	GPB2	64	#N/A	0.0291831	0.0183854	0.113	0.587247	0.821393
YAL058W	CNE1	65	4760.16	0.0430175	0.0364358	0.109	0.602411	0.818838
YAL059W	ECM1	67	2835.84	0.295274	0.251869	0.174	0.64727	0.856228
YAL060W	BDH1	68	7641.96	0.163855	0.0994598	0.224	0.668673	0.839364
YAL061W	BDH2	69	3087.99	0.0140617	0.00703085	0.144	0.619058	0.81543
YAL062W	GDH3	70	15030.4	0.0329475	0.0304765	0.156	0.617256	0.822605
YAL063C	FLO9	71	#N/A	0.00178917	0.000685253	0.24	0.700447	0.880602
YAL064C-A	TDA8	72	#N/A	#N/A	#N/A	0.209	0.694355	0.868245
YAL064W		73	#N/A	0.0135028	0.00839874	0.099	0.536936	0.773344
YAL064W-B		74	#N/A	#N/A	#N/A	0.072	0.462029	0.777104
YAL065C		75	#N/A	#N/A	#N/A	0.112	0.569075	0.864053
YAL066W		76	#N/A	0.0173631	0.0134564	0.111	0.540106	0.84132
YAL067C	SEO1	77	#N/A	0.00857103	0.00599972	0.184	0.673672	0.837416
YAL068C	PAU8	78	2108.2	0.568736	0.361147	0.628	0.915	0.905971
YAL069W		79	#N/A	0.668959	0.394017	#N/A	#N/A	#N/A
YAR002C-A	ERP1	80	11845	#N/A	#N/A	0.325	0.796917	0.854607
YAR002W	NUP60	81	4590.28	0.142096	0.142096	0.143	0.603816	0.815553
YAR003W	SWD1	82	906.714	0.0264149	0.0187281	0.129	0.564742	0.822051
YAR007C	RFA1	83	4707.01	0.092471	0.092471	0.206	0.686909	0.861546
YAR008W	SEN34	84	#N/A	0.0772783	0.0765056	0.121	0.566913	0.801606
YAR014C	BUD14	85	538.41	0.027367	0.0256155	0.12	0.578552	0.809552
YAR015W	ADE1	86	16166.1	0.389127	0.384068	0.23	0.65957	0.830349
YAR018C	KIN3	87	#N/A	0.0404452	0.0404452	0.138	0.585919	0.837048
YAR019C	CDC15	88	238.012	0.00958001	0.00746283	0.138	0.599073	0.833675
YAR020C	PAU7	90	2108.2	6.04786	1.93532	0.482	0.940936	0.918392
YAR023C		91	#N/A	0.0231996	0.012087	0.103	0.567561	0.837208
YAR027W	UIP3	92	1694.68	0.0851527	0.0829387	0.128	0.569837	0.832137
YAR028W		93	1835.1	0.01848	0.0168907	0.122	0.581319	0.847607
YAR029W		94	#N/A	0.0185777	0.0141376	0.116	0.609428	0.851144
YAR030C		95	#N/A	0.0141202	0.0120445	0.103	0.595862	0.835036
YAR031W	PRM9	96	258.916	0.00338351	0.00115378	0.107	0.598545	0.821696
YAR033W	MST28	97	#N/A	0.086717	0.0352938	0.107	0.583479	0.83019
YAR035W	YAT1	98	#N/A	0.0165855	0.00928787	0.093	0.532854	0.773607
YAR042W	SWH1	99	1477.01	#N/A	#N/A	0.176	0.642538	0.819175
YAR047C		100	#N/A	0.0136183	0.0121066	0.101	0.547003	0.83241
YAR050W	FLO1	101	#N/A	0.00150217	0.00113564	0.259	0.711688	0.871819
YAR053W		102	#N/A	0.0273853	0.0190054	0.083	0.537956	0.832312
YAR060C		103	#N/A	0.0126535	0.00571936	0.115	0.576033	0.776034
YAR064W		104	1524.84	0.0109355	0.00470227	0.088	0.572251	0.799521
YAR066W		105	#N/A	#N/A	#N/A	0.299	0.739858	0.899781
YAR068W		106	#N/A	0.073542	0.029711	0.044	0.437088	0.854507
YAR069C		107	#N/A	#N/A	#N/A	0.103	0.541947	0.817162
YAR070C		108	#N/A	0.0156111	0.0098194	0.113	0.613538	0.822475
YAR071W	PHO11	109	5412.97	0.673673	0.673673	0.328	0.781378	0.878575
YAR073W	IMD1	110	13960.5	0.230069	0.224548	0.287	0.747807	0.864957
YAR075W		111	12192.9	1.5236	1.50684	0.329	0.811048	0.852365
YBL001C	ECM15	112	1898.04	0.808687	0.474699	0.243	0.720776	0.823984
YBL002W	HTB2	113	228004	1.88373	1.50133	0.563	0.891317	0.873369
YBL003C	HTA2	114	23889.2	2.19013	1.9317	0.544	0.89092	0.876272
YBL004W	UTP20	115	#N/A	0.0422503	0.025139	0.146	0.604601	0.838155
YBL005W	PDR3	116	166.392	0.0241255	0.0190591	0.148	0.617613	0.835876
YBL006C	LDB7	117	#N/A	0.437949	0.291674	0.057	0.452243	0.75904
YBL007C	SLA1	118	2894.38	0.151196	0.151196	0.189	0.658978	0.835579
YBL008W	HIR1	119	845.819	0.00881367	0.00817908	0.128	0.595152	0.841726
YBL009W	ALK2	120	#N/A	0.0137245	0.0131206	0.141	0.586465	0.836828
YBL010C		121	1322.71	0.0138914	0.012919	0.122	0.576414	0.857477
YBL011W	SCT1	122	1054.72	0.0646871	0.0558896	0.166	0.626141	0.813308
YBL012C		123	#N/A	0.0127988	0.012274	0.078	0.553609	0.762412
YBL013W	FMT1	124	1069.23	0.005737	0.00349957	0.076	0.54097	0.786409
YBL014C	RRN6	125	2274.19	0.00876624	0.00580325	0.12	0.579407	0.83698
YBL015W	ACH1	126	8228.37	0.111036	0.0993776	0.217	0.649177	0.828246
YBL016W	FUS3	127	8476.48	0.0753948	0.0753948	0.11	0.532858	0.822511
YBL017C	PEP1	128	6260.01	0.0193193	0.00741861	0.163	0.639218	0.833098
YBL018C	POP8	129	4867.31	0.28324	0.19147	0.175	0.665274	0.877961
YBL019W	APN2	130	414.115	0.0126404	0.0103904	0.122	0.588504	0.814561
YBL020W	RFT1	131	#N/A	0.0757506	0.059843	0.139	0.611551	0.830681
YBL021C	HAP3	132	2513.89	0.0916682	0.0904766	0.091	0.500836	0.83211
YBL022C	PIM1	133	10902.3	0.181041	0.175248	0.186	0.637362	0.823737
YBL023C	MCM2	134	1687.05	0.0217843	0.0201504	0.175	0.653449	0.846606
YBL024W	NCL1	135	13262	0.198543	0.195367	0.27	0.725765	0.855342
YBL025W	RRN10	136	#N/A	0.0866901	0.0833959	0.099	0.536048	0.859452
YBL026W	LSM2	137	2156.77	0.414187	0.388507	0.169	0.619767	0.894264
YBL027W	RPL19B	138	126763	4.74867	4.58247	0.708	0.943732	0.876904
YBL028C		139	6208.76	0.222644	0.201938	0.261	0.721506	0.789909
YBL029W		141	#N/A	#N/A	#N/A	0.117	0.581912	0.845982
YBL030C	PET9	142	15705.5	2.30237	2.30237	0.538	0.868751	0.901201
YBL031W	SHE1	143	264.075	0.0072808	0.00715702	0.131	0.599186	0.815275
YBL032W	HEK2	144	13337.2	0.105494	0.101802	0.191	0.645183	0.823703
YBL033C	RIB1	145	5812.44	0.159705	0.154914	0.112	0.549939	0.829512
YBL034C	STU1	146	521.132	0.0424897	0.0362012	0.148	0.612452	0.850862
YBL035C	POL12	147	7118.41	0.0472993	0.0472993	0.145	0.59902	0.836804
YBL036C		148	6404.24	0.208122	0.203127	0.236	0.701504	0.840547
YBL037W	APL3	149	1849.45	0.0162539	0.0142872	0.135	0.590229	0.830854
YBL038W	MRPL16	150	2881.07	0.177081	0.157248	0.154	0.629227	0.81505
YBL039C	URA7	151	36315.2	0.712195	0.698663	0.309	0.736784	0.843704
YBL040C	ERD2	152	#N/A	0.266247	0.179717	0.182	0.66538	0.859995
YBL041W	PRE7	153	8228.37	0.393768	0.329977	0.166	0.643332	0.831948
YBL042C	FUI1	154	#N/A	0.252401	0.186272	0.168	0.651922	0.835113
YBL043W	ECM13	155	#N/A	0.0437978	0.0306584	0.173	0.639007	0.82716
YBL044W		156	#N/A	0.0114131	0.00813755	0.102	0.553325	0.726445
YBL045C	COR1	157	14009.3	0.321919	0.321919	0.293	0.742527	0.875392
YBL046W	PSY4	158	1010.9	0.0455595	0.0454229	0.129	0.594136	0.849608
YBL047C	EDE1	159	4802.85	0.0273231	0.0238804	0.197	0.658366	0.857887
YBL048W	RRT1	160	#N/A	0.0334608	0.0334608	0.153	0.676997	0.876536
YBL049W	MOH1	161	#N/A	0.034738	0.00833712	0.157	0.640769	0.851683
YBL050W	SEC17	162	5314.2	0.177964	0.177964	0.159	0.608398	0.83766
YBL051C	PIN4	163	4632.57	0.046915	0.046915	0.187	0.67274	0.872769
YBL052C	SAS3	164	#N/A	0.0112564	0.00732792	0.132	0.603458	0.819416
YBL053W		165	#N/A	0.0541941	0.0314326	0.095	0.512643	0.86887
YBL054W	TOD6	166	830.424	0.0891757	0.0652766	0.142	0.588087	0.843223
YBL055C		167	1458.26	0.110515	0.103	0.125	0.574553	0.850824
YBL056W	PTC3	168	13950.8	0.0980007	0.0888867	0.177	0.663231	0.864712
YBL057C	PTH2	169	2193.27	0.12259	0.103711	0.126	0.583597	0.814352
YBL058W	SHP1	170	5559.02	0.41219	0.41219	0.144	0.625459	0.850001
YBL059W		172	622.843	0.0227069	0.0143507	0.089	0.537197	0.829049
YBL060W	YEL1	173	#N/A	0.0141635	0.0107218	0.143	0.611516	0.837829
YBL061C	SKT5	174	2583.71	0.0754183	0.0696865	0.113	0.583879	0.827995
YBL062W		175	#N/A	0.0547169	0.0441018	0.12	0.593693	0.819823
YBL063W	KIP1	176	56.866	0.00948188	0.00933965	0.143	0.599001	0.838733
YBL064C	PRX1	177	3760.38	0.149335	0.137537	0.206	0.659425	0.838986
YBL065W		178	#N/A	0.0236449	0.0236449	0.103	0.578517	0.821025
YBL066C	SEF1	179	#N/A	0.00161864	0.00133052	0.142	0.626941	0.853424
YBL067C	UBP13	180	1116.36	0.0177211	0.0130605	0.145	0.625115	0.853976
YBL068W	PRS4	181	5517.64	0.327503	0.302286	0.199	0.671328	0.824418
YBL069W	AST1	182	#N/A	0.0503762	0.042316	0.169	0.628229	0.827145
YBL070C		183	#N/A	0.0198109	0.0198109	0.096	0.56841	0.796948
YBL071C		184	#N/A	0.0383501	0.025196	0.116	0.601451	0.825515
YBL072C	RPS8A	186	23904.3	17.7096	17.7096	0.747	0.962219	0.906616
YBL073W		187	#N/A	0.0191097	0.0180969	0.111	0.581437	0.785565
YBL074C	AAR2	188	7327.59	0.00813671	0.00742068	0.143	0.620136	0.863009
YBL075C	SSA3	189	24329.8	0.00495201	0.00419435	0.177	0.63353	0.819877
YBL076C	ILS1	190	26920.1	0.545616	0.545616	0.342	0.774974	0.861295
YBL077W		191	#N/A	0.11875	0.11875	0.107	0.553422	0.845159
YBL078C	ATG8	192	2010.02	0.161089	0.110507	0.15	0.611011	0.845849
YBL079W	NUP170	193	2289.57	0.0108039	0.00598537	0.151	0.620096	0.838831
YBL080C	PET112	194	1390.9	0.00178882	0.00177809	0.132	0.596186	0.822551
YBL081W		195	#N/A	0.144322	0.144322	0.166	0.616893	0.865265
YBL082C	ALG3	196	#N/A	0.050467	0.0385568	0.107	0.584025	0.83121
YBL083C		197	#N/A	0.177572	0.131581	0.13	0.592745	0.792246
YBL084C	CDC27	198	593.474	#N/A	#N/A	0.116	0.593609	0.845157
YBL085W	BOI1	199	1040.17	0.0670176	0.0579032	0.132	0.582828	0.819994
YBL086C		200	395.628	0.0225823	0.0221307	0.115	0.583817	0.818559
YBL087C	RPL23A	201	25568.4	12.9582	11.0145	0.624	0.937973	0.929059
YBL088C	TEL1	202	#N/A	0.00595896	0.00286626	0.123	0.583383	0.823463
YBL089W	AVT5	203	#N/A	0.0215362	0.0193825	0.098	0.560446	0.847198
YBL090W	MRP21	204	1267.52	0.119067	0.104898	0.136	0.58114	0.808728
YBL091C	MAP2	205	2049.19	0.509721	0.487293	0.211	0.683498	0.829711
YBL091C-A	SCS22	206	357.977	#N/A	#N/A	0.117	0.560002	0.803609
YBL092W	RPL32	207	18026.1	#N/A	#N/A	0.818	0.976151	0.941056
YBL093C	ROX3	208	6116.22	0.112397	0.107564	0.104	0.547044	0.844197
YBL094C		209	#N/A	0.0888598	0.0767748	0.116	0.579439	0.840129
YBL095W		210	704.481	0.0221871	0.0181712	0.121	0.581146	0.840763
YBL096C		211	#N/A	0.205793	0.162988	0.089	0.581011	0.81253
YBL097W	BRN1	212	704.481	0.0061815	0.00475357	0.147	0.619881	0.831415
YBL098W	BNA4	213	555.549	0.0279244	0.0277289	0.165	0.662353	0.833895
YBL099W	ATP1	214	24872.3	0.39673	0.39673	0.471	0.828511	0.881681
YBL100C		215	#N/A	0.0265585	0.0262664	0.094	0.571468	0.789561
YBL101C	ECM21	216	1453.81	0.0405616	0.0383713	0.124	0.59038	0.834373
YBL102W	SFT2	217	279.403	0.0906748	0.0650138	0.099	0.537139	0.830016
YBL103C	RTG3	218	1054.72	0.0167644	0.0145012	0.147	0.628192	0.873847
YBL104C	SEA4	219	183.517	0.0315359	0.0258279	0.142	0.626349	0.841757
YBL105C	PKC1	220	#N/A	0.0202461	0.0177558	0.171	0.632129	0.819854
YBL106C	SRO77	221	#N/A	0.00640642	0.00467669	0.123	0.592117	0.809622
YBL107C		222	768.103	0.0518272	0.039596	0.104	0.57277	0.838702
YBL108W		225	#N/A	0.0153228	0.00965336	0.108	0.594436	0.836555
YBL109W		226	#N/A	#N/A	#N/A	0.179	0.607683	0.908235
YBL111C		227	279.403	0.0119186	0.00334913	0.098	0.523761	0.771938
YBL112C		228	#N/A	0.369654	0.367066	0.089	0.537776	0.783407
YBL113C		229	#N/A	0.0924351	0.020613	0.146	0.613145	0.82117
YBR001C	NTH2	230	2502.2	0.0221816	0.021383	0.123	0.60113	0.826666
YBR002C	RER2	231	8965.92	0.0748098	0.0519928	0.109	0.565598	0.805882
YBR003W	COQ1	232	1564.44	0.0353346	0.0346985	0.14	0.601746	0.81334
YBR004C	GPI18	233	#N/A	0.104429	0.0879294	0.154	0.649472	0.867467
YBR005W	RCR1	234	#N/A	0.0917087	0.0789612	0.074	0.478925	0.780811
YBR006W	UGA2	235	3014.69	0.00878248	0.00773736	0.195	0.667883	0.8229
YBR007C	DSF2	236	376.921	0.0150709	0.0127198	0.122	0.583574	0.79663
YBR008C	FLR1	237	#N/A	0.0526325	0.0146318	0.156	0.649151	0.846138
YBR009C	HHF1	238	267471	4.10211	3.40065	0.734	0.954434	0.909836
YBR010W	HHT1	239	110277	25.3589	25.3589	0.622	0.931501	0.924203
YBR011C	IPP1	240	50748.6	2.03702	2.02684	0.621	0.907475	0.918264
YBR012C		241	#N/A	#N/A	#N/A	0.108	0.622358	0.836756
YBR013C		242	#N/A	0.0198952	0.0173089	0.1	0.582974	0.844095
YBR014C	GRX7	243	#N/A	0.373386	0.322979	0.154	0.611744	0.821136
YBR015C	MNN2	244	4416.75	0.0775755	0.0775755	0.17	0.627786	0.832393
YBR016W		245	1758.86	0.394476	0.394081	0.106	0.536861	0.844889
YBR017C	KAP104	246	2120.41	0.0471436	0.0467193	0.144	0.611847	0.846873
YBR018C	GAL7	247	#N/A	0.00297791	0.00293622	0.222	0.689854	0.864806
YBR019C	GAL10	248	#N/A	0.00258005	0.0018886	0.186	0.670377	0.834577
YBR020W	GAL1	249	#N/A	0.00363791	0.00127327	0.194	0.6904	0.840203
YBR021W	FUR4	250	#N/A	0.0216616	0.0157263	0.186	0.68683	0.852739
YBR022W	POA1	251	1169.43	0.0775206	0.0647297	0.117	0.612674	0.829978
YBR023C	CHS3	252	1511.59	0.0855983	0.0725873	0.167	0.637221	0.821091
YBR024W	SCO2	253	1484.98	0.0287822	0.0248966	0.155	0.614449	0.83564
YBR025C	OLA1	254	27096.2	1.70638	1.70638	0.567	0.895026	0.899882
YBR026C	ETR1	255	3200.75	0.0630552	0.0630552	0.166	0.620296	0.806214
YBR027C		256	#N/A	0.0143269	0.0127223	0.104	0.568452	0.794931
YBR028C	YPK3	257	1471.64	0.0202292	0.0144436	0.149	0.633683	0.836987
YBR029C	CDS1	258	#N/A	0.181676	0.153516	0.169	0.642341	0.853214
YBR030W	RKM3	259	7883.05	0.012396	0.00816896	0.153	0.625825	0.838247
YBR031W	RPL4A	260	55001	27.8707	27.8707	0.803	0.970987	0.901518
YBR032W		261	#N/A	0.052595	0.0130436	0.087	0.52988	0.812462
YBR033W	EDS1	262	#N/A	0.00091686	0.000290645	0.116	0.571262	0.810922
YBR034C	HMT1	263	37569.7	0.515328	0.514297	0.267	0.729237	0.886004
YBR035C	PDX3	264	9367.69	0.356908	0.35548	0.241	0.675191	0.842254
YBR036C	CSG2	265	#N/A	0.265615	0.265615	0.142	0.587296	0.818834
YBR037C	SCO1	266	2548.86	0.0186241	0.0162216	0.111	0.548945	0.820234
YBR038W	CHS2	267	#N/A	0.0414761	0.0381995	0.172	0.661889	0.838691
YBR039W	ATP3	268	16207.4	0.471257	0.323282	0.337	0.787348	0.850616
YBR040W	FIG1	269	#N/A	0.00218321	0.00215701	0.132	0.627457	0.886572
YBR041W	FAT1	270	16887.8	0.148752	0.148752	0.194	0.685382	0.834165
YBR042C	CST26	271	2010.02	0.059177	0.0482293	0.133	0.587966	0.832294
YBR043C	QDR3	272	279.403	0.0149472	0.00919253	0.124	0.601462	0.82613
YBR044C	TCM62	273	#N/A	0.012435	0.0102091	0.127	0.600528	0.821523
YBR045C	GIP1	274	#N/A	0.00484432	0.00470384	0.14	0.599231	0.815595
YBR046C	ZTA1	275	#N/A	0.0833835	0.0833835	0.156	0.618186	0.794844
YBR047W	FMP23	276	2156.93	0.0271372	0.0251833	0.149	0.642975	0.835838
YBR048W	RPS11B	277	12062.4	9.99448	5.46698	0.733	0.969085	0.91858
YBR049C	REB1	278	5912.64	0.126092	0.119661	0.199	0.685199	0.849448
YBR050C	REG2	279	#N/A	0.0519633	0.0294112	0.138	0.610195	0.823234
YBR051W		280	#N/A	0.0150136	0.00950362	0.114	0.592704	0.796055
YBR052C	RFS1	281	5388.42	0.275695	0.275143	0.149	0.633721	0.802943
YBR053C		282	3151.39	0.0823552	0.0823552	0.167	0.648157	0.829507
YBR054W	YRO2	283	1948	0.176785	0.17431	0.457	0.838771	0.911754
YBR055C	PRP6	284	2253.34	0.0126304	0.00764137	0.127	0.600603	0.83505
YBR056W-A		285	#N/A	0.0919725	#N/A	0.178	0.821386	0.98508
YBR056W		286	2034.32	#N/A	#N/A	0.202	0.709502	0.835426
YBR057C	MUM2	287	3400.15	0.019225	0.018283	0.123	0.602845	0.857952
YBR058C	UBP14	288	2573.09	0.0472657	0.0421137	0.162	0.64199	0.841495
YBR058C-A	TSC3	289	#N/A	#N/A	#N/A	0.124	0.596066	0.818933
YBR059C	AKL1	290	2556.37	0.0452241	0.0381691	0.146	0.611918	0.837438
YBR060C	ORC2	291	1696.11	0.0157131	0.0141103	0.14	0.592203	0.811806
YBR061C	TRM7	292	4112.7	0.145967	0.145967	0.143	0.609759	0.832229
YBR062C		293	194.712	0.834811	0.644474	0.145	0.638549	0.89067
YBR063C		294	#N/A	0.0437039	0.0380224	0.131	0.622426	0.830849
YBR064W		295	#N/A	0.0128232	0.0114383	0.076	0.477815	0.801961
YBR065C	ECM2	296	4256.33	0.00436946	0.00393251	0.107	0.569346	0.788453
YBR066C	NRG2	297	704.481	0.0522446	0.0287345	0.124	0.584726	0.803229
YBR067C	TIP1	298	35561.5	#N/A	#N/A	0.45	0.856466	0.892636
YBR068C	BAP2	299	8655.81	0.325884	0.272765	0.157	0.646451	0.826226
YBR069C	TAT1	300	503.708	0.330167	0.328186	0.151	0.613997	0.826318
YBR070C	ALG14	301	338.778	0.0886931	0.0662537	0.101	0.538515	0.785588
YBR071W		302	1197.66	0.0886452	0.0757916	0.139	0.581611	0.858144
YBR072W	HSP26	303	13470.9	0.0335495	0.0272086	0.338	0.783216	0.915956
YBR073W	RDH54	304	1687.86	0.146344	0.137125	0.135	0.599952	0.82589
YBR074W		305	#N/A	0.0225514	0.0211757	0.125	0.578819	0.83375
YBR076W	ECM8	306	#N/A	0.00594093	0.002917	0.145	0.628766	0.816177
YBR077C	SLM4	307	3486.46	0.0670571	0.0569315	0.142	0.610405	0.845792
YBR078W	ECM33	308	6916.9	0.708597	0.705762	0.553	0.878643	0.92367
YBR079C	RPG1	309	34142.6	0.48404	0.46129	0.355	0.768229	0.847903
YBR080C	SEC18	310	8277.76	0.126704	0.126704	0.193	0.662948	0.839054
YBR081C	SPT7	311	2360.89	0.00822179	0.00822179	0.154	0.623139	0.821324
YBR082C	UBC4	312	13042.8	2.30698	2.29545	0.313	0.776633	0.918972
YBR083W	TEC1	313	529.788	0.132942	0.115793	0.121	0.552109	0.8191
YBR084C-A	RPL19A	314	62954.9	#N/A	#N/A	0.686	0.941366	0.887339
YBR084W	MIS1	315	9511.6	0.274912	0.274912	0.208	0.658878	0.824247
YBR085W	AAC3	317	5089.56	0.0937598	0.0922596	0.198	0.682907	0.806369
YBR086C	IST2	318	#N/A	0.271815	0.271815	0.176	0.653607	0.825731
YBR087W	RFC5	319	4675.61	0.107394	0.0989097	0.152	0.589578	0.80765
YBR088C	POL30	320	13006.3	0.747381	0.746634	0.256	0.696833	0.878845
YBR089C-A	NHP6B	321	4590.28	#N/A	#N/A	0.259	0.718572	0.900226
YBR089W		322	#N/A	0.009268	0.00921239	0.106	0.53882	0.85224
YBR090C		323	2108.2	0.236142	0.179468	0.08	0.511722	0.82921
YBR091C	TIM12	324	#N/A	#N/A	#N/A	0.068	0.492868	0.782103
YBR092C	PHO3	325	4739.15	0.807387	0.807387	0.354	0.807788	0.89784
YBR093C	PHO5	326	4189.02	0.449699	0.449699	0.46	0.851331	0.914883
YBR094W	PBY1	327	1771.62	0.0395066	0.0280497	0.176	0.664343	0.858905
YBR095C	RXT2	328	1869.05	0.0489356	0.0471249	0.146	0.599043	0.860065
YBR096W		329	1948	0.260289	0.258467	0.209	0.682825	0.889433
YBR097W	VPS15	330	279.403	0.00758696	0.00758696	0.135	0.591993	0.850324
YBR098W	MMS4	331	#N/A	0.225078	0.213149	0.108	0.561543	0.796572
YBR099C		332	#N/A	0.043896	0.043896	0.13	0.632151	0.872747
YBR101C	FES1	333	10670.6	0.241621	0.213593	0.158	0.62049	0.852326
YBR102C	EXO84	334	#N/A	0.00641774	0.00556418	0.132	0.577676	0.852493
YBR103W	SIF2	336	1616.86	0.049628	0.0451119	0.108	0.550276	0.830518
YBR104W	YMC2	337	1054.72	0.0617889	0.0617889	0.119	0.578785	0.808435
YBR105C	VID24	338	6654.1	0.0858926	0.0730946	0.125	0.574062	0.826579
YBR106W	PHO88	339	36452.9	2.93318	2.78946	0.529	0.866919	0.917298
YBR107C	IML3	340	124.51	0.0458817	0.0158292	0.12	0.593059	0.85349
YBR108W	AIM3	341	#N/A	0.00345692	0.00337741	0.112	0.535741	0.813546
YBR109C	CMD1	342	19563.4	1.0631	0.972736	0.22	0.678762	0.855897
YBR110W	ALG1	344	1885.49	0.0411889	0.0338985	0.141	0.613663	0.826813
YBR111C	YSA1	345	7327.54	0.430082	0.412449	0.247	0.708463	0.871164
YBR112C	CYC8	346	3452.41	0.0566522	0.0528565	0.162	0.608535	0.868168
YBR113W		347	#N/A	0.138968	0.131047	0.133	0.57931	0.757366
YBR114W	RAD16	348	357.977	0.0080284	0.00558777	0.163	0.621775	0.836428
YBR115C	LYS2	349	4766.79	0.14226	0.13031	0.212	0.695954	0.855004
YBR116C		350	#N/A	0.00986925	0.00785592	0.095	0.521884	0.809826
YBR117C	TKL2	351	148.811	0.00217852	0.00151189	0.168	0.633219	0.83151
YBR118W	TEF2	352	59120.9	29.3519	29.3519	0.876	0.987523	0.927529
YBR119W	MUD1	353	2948.57	0.048239	0.0423056	0.113	0.548887	0.772254
YBR120C	CBP6	354	2132.63	0.0930924	0.0754979	0.127	0.604931	0.805449
YBR121C	GRS1	355	30998.2	0.991367	0.985419	0.414	0.836592	0.875506
YBR122C	MRPL36	356	#N/A	0.116476	0.0421644	0.174	0.65743	0.870988
YBR123C	TFC1	357	15841.1	0.0410209	0.0361804	0.135	0.609611	0.813983
YBR124W		358	#N/A	0.0155965	0.012602	0.104	0.569	0.819706
YBR125C	PTC4	359	148.811	0.0821193	0.0807233	0.129	0.614237	0.829096
YBR126C	TPS1	360	10519.5	0.341406	0.331846	0.187	0.615076	0.831735
YBR127C	VMA2	362	30558.3	0.575445	0.575445	0.39	0.78368	0.883787
YBR128C	ATG14	363	#N/A	0.00479257	0.00479257	0.104	0.543501	0.822858
YBR129C	OPY1	364	1564.44	0.0327173	0.0207755	0.141	0.624836	0.830077
YBR130C	SHE3	365	1010.9	0.0474326	0.0456776	0.149	0.622913	0.853046
YBR131W	CCZ1	366	2869.78	0.00992751	0.00969918	0.129	0.597956	0.851887
YBR132C	AGP2	367	#N/A	0.0105766	0.00861992	0.142	0.621532	0.813545
YBR133C	HSL7	368	1183.57	0.0364642	0.0282598	0.127	0.605144	0.828445
YBR134W		369	#N/A	0.013357	0.0127292	0.105	0.541863	0.81225
YBR135W	CKS1	370	8784.61	0.314324	0.287921	0.144	0.601071	0.859157
YBR136W	MEC1	371	#N/A	0.00570884	0.00460132	0.136	0.605134	0.833551
YBR137W		372	1197.66	0.16346	0.141393	0.157	0.681398	0.839659
YBR138C		373	194.712	0.00196738	0.00196738	0.13	0.606441	0.854578
YBR139W		374	1763.07	0.108036	0.108036	0.15	0.649475	0.835652
YBR140C	IRA1	375	#N/A	0.0110216	0.0108233	0.14	0.604198	0.841249
YBR141C		376	622.843	0.0519399	0.0500181	0.112	0.577001	0.841218
YBR142W	MAK5	377	981.421	0.155819	0.155819	0.182	0.62976	0.835267
YBR143C	SUP45	378	14325.5	0.737769	0.737769	0.334	0.78622	0.857291
YBR144C		379	#N/A	0.020739	0.0188102	0.107	0.62111	0.861366
YBR145W	ADH5	380	4112.94	0.120119	0.120119	0.253	0.748352	0.854671
YBR146W	MRPS9	381	#N/A	0.110144	0.0996806	0.137	0.598292	0.798434
YBR147W	RTC2	382	#N/A	0.00481788	0.00414338	0.113	0.558656	0.839972
YBR148W	YSW1	383	#N/A	0.0131975	0.00897428	0.173	0.641534	0.842413
YBR149W	ARA1	384	22172.3	0.280187	0.221068	0.204	0.669418	0.850818
YBR150C	TBS1	385	572.557	0.00465786	0.00167217	0.14	0.628313	0.841108
YBR151W	APD1	386	3417.35	0.108651	0.0718181	0.148	0.619485	0.817405
YBR152W	SPP381	387	2513.89	0.00832484	0.00718434	0.153	0.631545	0.829749
YBR153W	RIB7	388	#N/A	0.0751696	0.0695319	0.087	0.541694	0.809622
YBR154C	RPB5	389	8228.37	0.586916	0.561678	0.257	0.733271	0.896746
YBR155W	CNS1	390	672.127	0.104778	0.103102	0.183	0.630049	0.817517
YBR156C	SLI15	391	319.3	0.0307973	0.0123805	0.126	0.590956	0.793771
YBR157C	ICS2	392	#N/A	0.0907005	0.039364	0.128	0.585635	0.849048
YBR158W	AMN1	393	2022.36	0.242844	0.175819	0.129	0.590935	0.824383
YBR159W	IFA38	394	41938.2	0.500005	0.487505	0.231	0.693131	0.831999
YBR160W	CDC28	395	5488.46	0.234675	0.212616	0.168	0.658793	0.856341
YBR161W	CSH1	396	194.712	0.0171241	0.015446	0.134	0.608794	0.823952
YBR162C	TOS1	397	9035.45	0.879847	0.879847	0.381	0.803943	0.897093
YBR162W-A	YSY6	398	845.819	#N/A	#N/A	0.16	0.626318	0.882959
YBR163W	EXO5	399	1417.94	0.0164584	0.0127223	0.134	0.620009	0.842685
YBR164C	ARL1	400	4454.69	0.247395	0.233541	0.18	0.672166	0.87687
YBR165W	UBS1	401	#N/A	0.0699737	0.056049	0.119	0.604584	0.865229
YBR166C	TYR1	402	2948.72	0.105228	0.100809	0.145	0.620106	0.836684
YBR167C	POP7	403	#N/A	0.0601341	0.0407108	0.159	0.627314	0.852696
YBR168W	PEX32	404	#N/A	0.00122791	0.000597995	0.117	0.59095	0.829129
YBR169C	SSE2	405	10751.8	0.0229013	0.022031	0.192	0.658256	0.818933
YBR170C	NPL4	406	1054.72	0.0453153	0.0447262	0.129	0.580889	0.825734
YBR171W	SEC66	407	7820.7	0.386316	0.379362	0.172	0.632032	0.803204
YBR172C	SMY2	408	486.132	0.0429963	0.0197783	0.157	0.6129	0.813545
YBR173C	UMP1	409	2744.84	0.266219	0.249979	0.159	0.639141	0.87275
YBR174C		410	#N/A	0.012323	0.0111893	0.102	0.579907	0.859827
YBR175W	SWD3	411	#N/A	0.0461433	0.029624	0.089	0.531026	0.82569
YBR176W	ECM31	412	1417.94	0.0348476	0.0348476	0.144	0.611947	0.827648
YBR177C	EHT1	413	7577.31	0.156256	0.152975	0.166	0.636086	0.823514
YBR178W		414	#N/A	0.0181099	0.0179469	0.077	0.544386	0.761108
YBR179C	FZO1	415	1559.55	0.0190702	0.0190702	0.143	0.605522	0.82008
YBR180W	DTR1	416	#N/A	0.0110253	0.0070121	0.121	0.599344	0.810403
YBR181C	RPS6B	417	38359.6	8.76713	8.22357	0.846	0.976104	0.923372
YBR182C	SMP1	418	#N/A	0.00830237	0.00751364	0.112	0.606251	0.832989
YBR183W	YPC1	419	#N/A	0.0432772	0.0373049	0.116	0.581985	0.828276
YBR184W		420	#N/A	0.00410128	0.00141084	0.121	0.597545	0.836583
YBR185C	MBA1	421	2721.97	0.0785839	0.0758334	0.136	0.58797	0.818366
YBR186W	PCH2	422	#N/A	0.00251199	6.02878e-05	0.102	0.541028	0.807029
YBR187W	GDT1	423	2169.06	0.190784	0.171133	0.162	0.644219	0.827409
YBR188C	NTC20	424	1431.41	0.0841271	0.0612445	0.095	0.52504	0.791789
YBR189W	RPS9B	425	42604.8	4.16433	3.88948	0.81	0.97803	0.919947
YBR190W		426	#N/A	0.0303761	0.0207772	0.115	0.622302	0.81502
YBR191W-A		427	#N/A	0.297094	#N/A	0.088	0.706611	0.961133
YBR191W	RPL21A	428	13006.3	#N/A	#N/A	0.691	0.939788	0.905943
YBR192W	RIM2	429	#N/A	0.0496856	0.0410403	0.124	0.61141	0.806144
YBR193C	MED8	430	936.776	0.0239705	0.0218131	0.14	0.591706	0.847441
YBR194W	AIM4	431	#N/A	0.0678597	0.0378657	0.127	0.587947	0.852085
YBR195C	MSI1	432	148.811	0.0257605	0.0249619	0.131	0.592099	0.842023
YBR196C	PGI1	433	85798.4	2.57119	2.57119	0.681	0.934625	0.911592
YBR197C		434	1363.73	0.012899	0.00855204	0.105	0.542061	0.828175
YBR198C	TAF5	435	14834.3	0.126942	0.104981	0.129	0.603393	0.834688
YBR199W	KTR4	436	6732.71	0.183906	0.183906	0.133	0.592753	0.836604
YBR200W	BEM1	437	6488.92	0.0528612	0.0493724	0.156	0.611744	0.801334
YBR201W	DER1	438	238.012	0.0783359	0.0400296	0.102	0.580385	0.865681
YBR202W	MCM7	439	166.392	0.0544818	0.0487612	0.173	0.639592	0.839913
YBR203W	COS111	440	#N/A	0.0108074	0.00671139	0.159	0.637539	0.84662
YBR204C	LDH1	441	#N/A	0.0302143	0.0297308	0.125	0.56915	0.791933
YBR205W	KTR3	442	1406.34	0.14955	0.135492	0.186	0.647871	0.84165
YBR206W		443	#N/A	0.765233	0.62443	0.092	0.504842	0.845625
YBR207W	FTH1	444	486.132	0.272622	0.248904	0.145	0.601328	0.803573
YBR208C	DUR1,2	445	1529.96	0.0399702	0.0394506	0.194	0.663248	0.837611
YBR209W		446	#N/A	#N/A	#N/A	0.093	0.626045	0.849957
YBR210W	ERV15	447	#N/A	0.115511	0.0666501	0.105	0.560144	0.837877
YBR211C	AME1	448	1629.89	0.038515	0.038515	0.126	0.580777	0.828432
YBR212W	NGR1	449	1538.07	0.0517083	0.0517083	0.119	0.596906	0.835647
YBR213W	MET8	450	#N/A	0.0359226	0.0317196	0.106	0.55998	0.829178
YBR214W	SDS24	451	3276.05	0.0195328	0.0146496	0.144	0.597116	0.817086
YBR215W	HPC2	452	1626.35	0.0160498	0.00866689	0.15	0.615267	0.799531
YBR216C	YBP1	453	3060.23	0.0123375	0.0109311	0.141	0.59037	0.819173
YBR217W	ATG12	454	#N/A	0.0241069	0.0169954	0.112	0.5735	0.845971
YBR218C	PYC2	455	20485.2	0.170881	0.110389	0.308	0.75585	0.860123
YBR219C		456	#N/A	0.00482832	0.00291148	0.089	0.599468	0.858577
YBR220C		457	#N/A	0.0423932	0.0356527	0.107	0.591525	0.828048
YBR221C	PDB1	458	18598.9	0.526671	0.526144	0.343	0.756187	0.87851
YBR222C	PCS60	459	8185.46	0.0627358	0.0600382	0.197	0.654258	0.821574
YBR223C	TDP1	460	2132.63	0.0057608	0.00486211	0.108	0.556729	0.806091
YBR224W		461	#N/A	0.0155229	0.0141724	0.086	0.5275	0.803844
YBR225W		462	622.843	0.0140721	0.0122427	0.141	0.619791	0.840262
YBR226C		463	#N/A	#N/A	#N/A	0.088	0.547361	0.793133
YBR227C	MCX1	464	10868.1	0.0251117	0.0232786	0.166	0.623823	0.819363
YBR228W	SLX1	465	#N/A	0.011465	0.0082777	0.114	0.566428	0.796334
YBR229C	ROT2	466	238.012	0.0374055	0.0370315	0.167	0.647868	0.854271
YBR230C	OM14	467	4749.49	0.35832	0.295614	0.177	0.670871	0.849288
YBR231C	SWC5	468	1681.78	0.0571122	0.0484311	0.114	0.512021	0.790088
YBR232C		469	#N/A	0.037515	0.0331257	0.084	0.485766	0.774201
YBR233W	PBP2	470	1590.7	0.0185783	0.0172778	0.132	0.597972	0.830537
YBR234C	ARC40	472	7919.66	0.200003	0.151403	0.197	0.691434	0.839192
YBR235W		473	#N/A	0.03483	0.0285954	0.124	0.58372	0.819817
YBR236C	ABD1	474	3716.26	0.0724171	0.062858	0.159	0.633999	0.822009
YBR237W	PRP5	475	357.977	0.0137077	0.013557	0.131	0.575881	0.798828
YBR238C		476	2083.8	0.0358376	0.0357301	0.24	0.741347	0.8826
YBR239C	ERT1	477	85.529	0.00630017	0.00531734	0.132	0.600155	0.829307
YBR240C	THI2	478	#N/A	0.00349044	0.00180456	0.1	0.546613	0.808509
YBR241C		479	#N/A	0.0787752	0.0693222	0.108	0.584874	0.805966
YBR242W		480	2420.8	0.150266	0.149215	0.146	0.595665	0.79172
YBR243C	ALG7	481	#N/A	0.0820131	0.0754521	0.133	0.637781	0.830764
YBR244W	GPX2	482	4637.8	0.268278	0.213281	0.198	0.735323	0.871756
YBR245C	ISW1	483	1498.3	0.0446897	0.0440641	0.192	0.659451	0.834267
YBR246W	RRT2	484	2641.54	0.0574509	0.0467076	0.121	0.601248	0.829224
YBR247C	ENP1	485	21578.1	0.13506	0.131413	0.195	0.656357	0.832243
YBR248C	HIS7	486	11472.3	0.157819	0.157819	0.16	0.629697	0.838178
YBR249C	ARO4	487	25054.9	1.27383	1.27383	0.527	0.869272	0.901372
YBR250W	SPO23	488	#N/A	0.0105427	0.00612533	0.145	0.613681	0.853191
YBR251W	MRPS5	489	6677.81	0.0504535	0.0466695	0.138	0.591138	0.808174
YBR252W	DUT1	490	4339.08	0.584998	0.536443	0.183	0.66825	0.849214
YBR253W	SRB6	491	2144.69	0.0613132	0.0173516	0.097	0.492629	0.800295
YBR254C	TRS20	492	1197.66	0.152956	0.124047	0.1	0.585279	0.887299
YBR255W	MTC4	494	395.628	0.0128654	0.00907014	0.111	0.556409	0.811129
YBR256C	RIB5	495	5807.06	0.187895	0.173615	0.161	0.612726	0.841103
YBR257W	POP4	496	#N/A	0.078918	0.0678694	0.126	0.599255	0.836589
YBR258C	SHG1	497	1524.84	0.0485066	0.0341002	0.144	0.613838	0.810989
YBR259W		498	#N/A	0.00410887	0.0031474	0.131	0.600671	0.828715
YBR260C	RGD1	499	1498.3	0.06728	0.0219333	0.153	0.626336	0.845176
YBR261C	TAE1	500	3060.23	0.234126	0.224995	0.126	0.569837	0.808063
YBR262C	AIM5	501	2548.86	0.721068	0.266074	0.112	0.565605	0.839165
YBR263W	SHM1	502	15838.2	0.370792	0.36523	0.285	0.725313	0.857834
YBR264C	YPT10	503	1363.73	0.12268	0.0840359	0.068	0.495544	0.777286
YBR265W	TSC10	504	7696.48	0.160163	0.153596	0.15	0.614564	0.821561
YBR266C	SLM6	505	338.778	0.0148554	0.0147217	0.113	0.591407	0.87382
YBR267W	REI1	506	830.424	0.10346	0.101908	0.167	0.601261	0.862605
YBR268W	MRPL37	507	1603.14	0.581634	0.246613	0.078	0.485005	0.791567
YBR269C	FMP21	508	#N/A	0.0909531	0.0778559	0.089	0.526445	0.781085
YBR270C	BIT2	509	#N/A	0.00633302	0.00166559	0.102	0.557286	0.828248
YBR271W	EFM2	510	216.634	0.0474014	0.0428509	0.095	0.535214	0.805942
YBR272C	HSM3	511	1288.3	0.0255292	0.0255292	0.139	0.600405	0.839578
YBR273C	UBX7	512	2193.27	0.07531	0.07531	0.144	0.580015	0.809376
YBR274W	CHK1	513	2525.56	0.0323575	0.0229415	0.152	0.620715	0.839735
YBR275C	RIF1	514	#N/A	0.0121861	0.0109797	0.123	0.58297	0.825493
YBR276C	PPS1	515	#N/A	0.0225478	0.0137767	0.116	0.586378	0.819017
YBR277C		516	#N/A	0.00878052	0.00579514	0.104	0.566436	0.819041
YBR278W	DPB3	517	783.799	0.0446415	0.0276777	0.118	0.551292	0.832828
YBR279W	PAF1	518	1040.17	0.111604	0.111604	0.184	0.636102	0.823058
YBR280C	SAF1	519	#N/A	0.0169756	0.014616	0.124	0.607437	0.833419
YBR281C	DUG2	520	1935.54	0.043499	0.043499	0.174	0.64877	0.844308
YBR282W	MRPL27	521	2253.49	0.211584	0.1589	0.139	0.594848	0.795961
YBR283C	SSH1	522	2210.37	0.584795	0.584795	0.27	0.747626	0.862779
YBR284W		523	#N/A	0.00396122	0.00319275	0.112	0.581383	0.837972
YBR285W		524	#N/A	0.0191499	0.0164881	0.165	0.647031	0.876711
YBR286W	APE3	525	11809	1.14413	1.14413	0.332	0.779622	0.881277
YBR287W		526	6441.96	0.118011	0.111402	0.188	0.645167	0.863289
YBR288C	APM3	527	3410.97	0.128805	0.128419	0.123	0.600649	0.839052
YBR289W	SNF5	528	216.634	0.0201215	0.0152118	0.119	0.548081	0.8515
YBR290W	BSD2	529	3071.34	0.0784411	0.0758525	0.106	0.557639	0.812437
YBR291C	CTP1	530	7919.66	0.0659637	0.0593013	0.148	0.614542	0.789859
YBR292C		531	#N/A	0.0689678	0.0585537	0.123	0.590146	0.829782
YBR293W	VBA2	532	#N/A	0.0162371	0.00678711	0.087	0.53502	0.818926
YBR294W	SUL1	533	#N/A	0.0012508	0.000283932	0.13	0.61294	0.826092
YBR295W	PCA1	534	#N/A	0.00521136	0.00232948	0.146	0.602554	0.804322
YBR296C	PHO89	535	#N/A	0.0468937	0.0452524	0.254	0.74595	0.854742
YBR297W	MAL33	536	#N/A	0.00728027	0.00530003	0.124	0.596097	0.847362
YBR298C	MAL31	537	#N/A	0.0195397	0.0174294	0.164	0.631624	0.820316
YBR299W	MAL32	538	4031.32	0.0208281	0.0146421	0.227	0.695416	0.843605
YBR300C		539	#N/A	0.0119587	0.00619462	0.094	0.591019	0.870067
YBR301W	PAU24	540	2108.2	0.323775	0.117854	0.657	0.926164	0.918342
YBR302C	COS2	541	#N/A	#N/A	#N/A	0.134	0.612412	0.813523
YCL001W	RER1	542	2835.84	#N/A	#N/A	0.237	0.730765	0.889919
YCL001W-A		543	#N/A	#N/A	#N/A	0.164	0.6672	0.810414
YCL002C		545	#N/A	0.0957156	0.0198131	0.095	0.584381	0.899516
YCL004W	PGS1	546	#N/A	0.0882987	0.0301982	0.125	0.587875	0.818742
YCL005W	LDB16	547	148.811	0.0212702	0.00980557	0.095	0.518449	0.767698
YCL007C		548	#N/A	0.0199111	0.0148935	0.13	0.597658	0.815405
YCL008C	STP22	549	1363.73	0.0178018	0.0174992	0.101	0.540088	0.832038
YCL009C	ILV6	550	15792.6	0.213715	0.213715	0.242	0.673728	0.849788
YCL010C	SGF29	551	1746.07	0.0419438	0.0311642	0.104	0.549666	0.791893
YCL011C	GBP2	552	2537.22	0.510106	0.443792	0.168	0.662405	0.829901
YCL014W	BUD3	553	#N/A	0.154534	0.145417	0.141	0.600057	0.814237
YCL016C	DCC1	554	1655.88	0.0266168	0.0264038	0.119	0.559289	0.84178
YCL017C	NFS1	555	2908.95	0.235819	0.230159	0.226	0.691828	0.843194
YCL018W	LEU2	556	21738.3	0.170221	0.112346	0.438	0.822275	0.882756
YCL022C		558	#N/A	0.511039	0.476288	#N/A	#N/A	#N/A
YCL023C		559	#N/A	0.0223132	0.0146821	0.129	0.664381	0.873402
YCL024W	KCC4	560	538.41	0.00431868	0.00327356	0.114	0.548011	0.795887
YCL025C	AGP1	561	21148.3	0.200984	0.181488	0.245	0.708861	0.82889
YCL026C-A	FRM2	562	#N/A	#N/A	#N/A	0.269	0.737021	0.851902
YCL027W	FUS1	564	#N/A	0.0293952	0.0293952	0.105	0.535942	0.794052
YCL028W	RNQ1	565	4203.31	0.190008	0.190008	0.185	0.679572	0.889419
YCL029C	BIK1	566	299.519	0.0413384	0.0394782	0.133	0.556351	0.808951
YCL030C	HIS4	567	27195.2	0.324937	0.30739	0.269	0.704758	0.842186
YCL031C	RRP7	568	2606.88	0.148853	0.0924377	0.159	0.630781	0.833627
YCL032W	STE50	569	1668.84	0.0353642	0.0352582	0.12	0.570474	0.833015
YCL033C	MXR2	570	1453.81	0.188921	0.156993	0.12	0.584318	0.82217
YCL034W	LSB5	571	#N/A	0.130515	0.125164	0.097	0.51891	0.803112
YCL035C	GRX1	572	6329.78	0.632892	0.442392	0.194	0.661556	0.861723
YCL036W	GFD2	573	#N/A	0.155762	0.0973511	0.095	0.544568	0.782396
YCL037C	SRO9	574	12779.4	0.135223	0.134547	0.285	0.735622	0.871659
YCL038C	ATG22	575	#N/A	0.0330463	0.0312949	0.121	0.596391	0.810723
YCL039W	GID7	576	1197.66	#N/A	#N/A	0.132	0.583545	0.821407
YCL040W	GLK1	577	21114.4	0.523132	0.498545	0.158	0.593056	0.809796
YCL041C		578	#N/A	0.0195287	0.0195287	0.103	0.606951	0.829397
YCL042W		579	#N/A	#N/A	#N/A	0.06	0.481054	0.692878
YCL043C	PDI1	580	32771.3	1.04209	1.04209	0.404	0.781282	0.882774
YCL044C	MGR1	581	3410.97	0.0432883	0.0367085	0.13	0.602894	0.811388
YCL045C	EMC1	582	4075.02	0.103936	0.103313	0.165	0.627872	0.82966
YCL046W		583	#N/A	#N/A	#N/A	0.12	0.558533	0.802203
YCL047C	POF1	584	830.424	0.0506541	0.0460446	0.112	0.574941	0.837167
YCL048W	SPS22	585	#N/A	0.00697428	0.0061025	0.168	0.620541	0.833847
YCL049C		586	655.803	0.0588206	0.0440566	0.143	0.587401	0.842854
YCL050C	APA1	587	19524.7	0.702871	0.702871	0.331	0.776138	0.885026
YCL051W	LRE1	588	#N/A	0.00527411	0.00466232	0.121	0.587904	0.830874
YCL052C	PBN1	589	4931.94	0.0483753	0.0379746	0.132	0.599634	0.830771
YCL054W	SPB1	590	3014.69	0.086165	0.086165	0.253	0.727548	0.859869
YCL055W	KAR4	591	1694.68	0.041456	0.0111517	0.167	0.633214	0.835113
YCL056C	PEX34	592	#N/A	0.336988	0.314409	0.094	0.527554	0.796461
YCL057W	PRD1	594	7915.45	0.0756126	0.0746297	0.19	0.677499	0.845821
YCL058C	FYV5	595	#N/A	0.018686	0.0185552	0.151	0.634474	0.864076
YCL059C	KRR1	596	3223.64	0.113333	0.113106	0.215	0.673753	0.861189
YCL061C	MRC1	597	1414.36	0.0985124	0.0765442	0.144	0.593603	0.807165
YCL063W	VAC17	598	#N/A	0.0207136	0.0205479	0.122	0.572581	0.857778
YCL064C	CHA1	599	23963.3	0.389248	0.384966	0.159	0.646823	0.81105
YCL065W		600	#N/A	0.0128792	0.0128792	0.129	0.587984	0.804149
YCL066W	HMLALPHA1	601	#N/A	0.0122461	0.0117195	0.112	0.594875	0.824694
YCL067C	HMLALPHA2	602	#N/A	0.352946	0.013059	0.109	0.563353	0.831271
YCL068C		603	2108.2	0.0118395	0.00525672	0.106	0.553101	0.854984
YCL069W	VBA3	604	#N/A	0.00402245	0.00223246	0.123	0.574843	0.813307
YCL073C	GEX1	605	#N/A	0.023371	0.0147705	0.113	0.573558	0.817292
YCL076W		606	#N/A	0.0179051	0.0145569	0.146	0.594196	0.822854
YCR001W		607	#N/A	#N/A	#N/A	0.117	0.613961	0.820464
YCR002C	CDC10	608	13347.1	0.326402	0.319548	0.169	0.64276	0.845962
YCR003W	MRPL32	609	1694.68	0.223775	0.116587	0.187	0.676761	0.824211
YCR004C	YCP4	610	10575.1	0.483669	0.453198	0.199	0.665726	0.815976
YCR005C	CIT2	611	4837.05	0.205029	0.14557	0.186	0.650439	0.84574
YCR006C		612	#N/A	0.00486024	0.000155528	0.061	0.487047	0.729588
YCR007C		613	#N/A	0.0118898	0.00359073	0.134	0.616659	0.852085
YCR008W	SAT4	614	1025.56	0.0375294	0.0238311	0.146	0.618376	0.824731
YCR009C	RVS161	615	9127.71	0.315114	0.315114	0.21	0.655791	0.828384
YCR010C	ADY2	616	#N/A	0.0184237	0.017521	0.212	0.720963	0.849475
YCR011C	ADP1	617	1223.49	0.0808239	0.0755704	0.14	0.610372	0.828223
YCR012W	PGK1	618	162130	27.4065	27.4065	0.815	0.971283	0.923856
YCR013C		619	#N/A	0.0994546	0.0994546	0.089	0.529289	0.795387
YCR014C	POL4	620	#N/A	0.0103673	0.00848043	0.149	0.633346	0.808984
YCR015C		621	#N/A	0.0145863	0.00980197	0.157	0.653129	0.843168
YCR016W		622	1847.73	0.120213	0.120213	0.164	0.605273	0.796702
YCR017C	CWH43	623	#N/A	#N/A	#N/A	0.155	0.636332	0.8426
YCR018C-A		624	#N/A	#N/A	#N/A	0.109	0.546328	0.922641
YCR018C	SRD1	625	2096.03	#N/A	#N/A	0.133	0.603971	0.794994
YCR019W	MAK32	626	#N/A	0.0244287	0.0210087	0.11	0.587683	0.822815
YCR020C	PET18	627	194.712	0.0238864	0.00788252	0.207	0.701349	0.86686
YCR020C-A	MAK31	628	2144.79	#N/A	#N/A	0.14	0.639935	0.864412
YCR021C	HSP30	630	7795.81	0.0324085	0.0210331	0.23	0.710662	0.861319
YCR022C		631	#N/A	0.0181317	0.010734	0.084	0.55682	0.819971
YCR023C		632	#N/A	0.036895	0.0254945	0.133	0.621665	0.839843
YCR024C	SLM5	633	783.799	0.0101153	0.00888125	0.145	0.611842	0.829408
YCR024C-A	PMP1	634	123765	#N/A	#N/A	0.672	0.980741	0.907416
YCR025C		635	#N/A	0.0143412	0.0095369	0.072	0.562845	0.734145
YCR026C	NPP1	636	3421.78	0.0604744	0.0390665	0.118	0.581802	0.818309
YCR027C	RHB1	637	1603.79	0.0139555	0.011918	0.091	0.536759	0.792534
YCR028C	FEN2	638	#N/A	0.0330312	0.0197527	0.13	0.607353	0.815091
YCR028C-A	RIM1	639	3037.46	#N/A	#N/A	0.308	0.83858	0.887168
YCR030C	SYP1	640	3192.58	0.329497	0.329497	0.167	0.619965	0.845664
YCR031C	RPS14A	641	38563.7	10.4249	9.69511	0.805	1.00276	0.924025
YCR032W	BPH1	642	#N/A	0.00488198	0.00472087	0.121	0.587508	0.833513
YCR033W	SNT1	643	395.628	0.0147985	0.00800597	0.12	0.581271	0.814975
YCR034W	FEN1	644	3507.96	0.570347	0.570347	0.239	0.723278	0.8582
YCR035C	RRP43	645	3181.89	0.244605	0.239468	0.147	0.611156	0.814586
YCR036W	RBK1	646	1784.37	0.0575722	0.04387	0.16	0.615904	0.81117
YCR037C	PHO87	647	503.708	0.0204512	0.00595129	0.168	0.625461	0.850995
YCR038C	BUD5	648	2108.22	0.00206511	0.00178632	0.125	0.571865	0.856822
YCR039C	MATALPHA2	650	#N/A	0.391834	0.194742	0.109	0.563353	0.831271
YCR040W	MATALPHA1	651	#N/A	0.0297956	0.0257136	0.112	0.594875	0.824694
YCR041W		652	#N/A	0.0202793	0.0179877	0.121	0.57396	0.794553
YCR042C	TAF2	653	1155.25	0.024129	0.0212335	0.141	0.606653	0.828021
YCR043C		654	4235.72	0.122348	0.0496732	0.169	0.668537	0.864601
YCR044C	PER1	655	3049.11	0.0795017	0.0538226	0.137	0.617035	0.851903
YCR045C	RRT12	656	#N/A	0.00214006	0.000772562	0.119	0.556111	0.790971
YCR046C	IMG1	657	4153.58	0.0737493	0.0581144	0.114	0.50937	0.767897
YCR047C	BUD23	658	1862.53	0.181076	0.180714	0.075	0.480415	0.759598
YCR048W	ARE1	659	#N/A	0.0792319	0.0629102	0.114	0.534154	0.77221
YCR049C		660	#N/A	0.0159747	0.0124124	0.124	0.588245	0.796621
YCR050C		661	2108.2	0.0178215	0.0126711	0.082	0.529339	0.809661
YCR051W		662	2547.38	0.315234	0.314603	0.141	0.588866	0.823312
YCR052W	RSC6	663	2474.93	0.0538312	0.0508166	0.13	0.585923	0.844654
YCR053W	THR4	664	26000.4	1.07752	1.07752	0.404	0.810263	0.884972
YCR054C	CTR86	665	5990.31	0.0135337	0.0135337	0.155	0.620004	0.844874
YCR057C	PWP2	666	16650.6	0.253648	0.238175	0.162	0.631381	0.830536
YCR059C	YIH1	667	3020.77	0.0661289	0.0543579	0.147	0.619633	0.835216
YCR060W	TAH1	668	1655.88	0.172444	0.095879	0.076	0.517864	0.813321
YCR061W		669	#N/A	0.0334115	0.0334115	0.12	0.578107	0.796177
YCR063W	BUD31	670	1898.04	0.00863289	0.00560275	0.13	0.603721	0.861851
YCR064C		671	#N/A	0.0106373	0.00791414	0.096	0.595567	0.842322
YCR065W	HCM1	672	357.977	0.0236643	0.0181505	0.138	0.601279	0.841095
YCR066W	RAD18	673	205.747	0.0133542	0.0122992	0.146	0.598855	0.839675
YCR067C	SED4	674	#N/A	0.0400625	0.0364169	0.134	0.583094	0.836365
YCR068W	ATG15	675	3060.23	0.00672238	0.00628543	0.121	0.578611	0.806879
YCR069W	CPR4	676	#N/A	0.273498	0.268848	0.181	0.63363	0.795815
YCR071C	IMG2	677	1707.57	0.0925051	0.0485652	0.106	0.525048	0.773799
YCR072C	RSA4	678	#N/A	0.161236	0.143177	0.169	0.637768	0.843518
YCR073C	SSK22	679	56.866	0.00759524	0.00401029	0.129	0.602355	0.835949
YCR073W-A	SOL2	680	1631.73	#N/A	#N/A	0.116	0.544954	0.772015
YCR075C	ERS1	681	#N/A	0.0320182	0.0149845	0.088	0.568995	0.828417
YCR076C	FUB1	682	357.977	0.109716	0.0802025	0.084	0.527485	0.746234
YCR077C	PAT1	683	655.803	0.139256	0.133825	0.181	0.633519	0.857843
YCR079W	PTC6	684	432.397	0.0274821	0.0196772	0.088	0.549861	0.779612
YCR081W	SRB8	685	1733.26	0.0460176	0.0387008	0.155	0.629367	0.85408
YCR082W	AHC2	686	981.421	0.581179	0.390552	0.159	0.636411	0.86476
YCR083W	TRX3	687	1010.9	0.159648	0.0996203	0.157	0.621361	0.809934
YCR084C	TUP1	688	7328.27	0.118377	0.118259	0.181	0.629202	0.841923
YCR085W		689	#N/A	0.0216408	0.0140232	0.102	0.616869	0.840955
YCR086W	CSM1	690	1923.06	0.0343448	0.0161421	0.087	0.473801	0.80554
YCR087W		692	#N/A	0.0569062	0.0433625	0.049	0.416929	0.76365
YCR088W	ABP1	693	8480.37	0.120024	0.119064	0.238	0.667141	0.839812
YCR089W	FIG2	694	#N/A	0.0115253	0.00954296	0.132	0.556287	0.830586
YCR090C		695	3039.41	0.123199	0.0890729	0.164	0.639646	0.848823
YCR091W	KIN82	696	#N/A	0.00400627	0.00360964	0.129	0.596886	0.822435
YCR092C	MSH3	697	736.465	0.00621798	0.00475053	0.117	0.575685	0.811644
YCR093W	CDC39	698	3202.92	0.019443	0.017382	0.169	0.632801	0.853761
YCR094W	CDC50	699	589.438	0.0193785	0.0192816	0.13	0.626963	0.862794
YCR095C	OCA4	700	5369.54	0.0283731	0.0259898	0.108	0.57713	0.806338
YCR096C	HMRA2	701	#N/A	0.441023	0.207722	0.099	0.574829	0.814187
YCR097W-A		702	#N/A	#N/A	#N/A	0.088	0.556827	0.805005
YCR097W	HMRA1	703	#N/A	#N/A	#N/A	0.141	0.627563	0.834352
YCR098C	GIT1	704	#N/A	0.0151981	0.0116114	0.193	0.682527	0.852815
YCR099C		705	#N/A	0.00376134	0.00166628	0.156	0.631602	0.831545
YCR100C		706	#N/A	0.00518355	0.00249847	0.12	0.579028	0.815585
YCR101C		707	#N/A	0.00775266	0.00413992	0.105	0.543598	0.808765
YCR102C		708	#N/A	0.0236148	0.00621069	0.2	0.672554	0.821441
YCR104W	PAU3	710	2108.2	0.899108	0.418085	0.618	0.913361	0.902443
YCR105W	ADH7	711	2869.78	0.0146021	0.00286202	0.187	0.678367	0.811717
YCR106W	RDS1	712	#N/A	0.00286313	0.00139721	0.123	0.583264	0.806986
YCR107W	AAD3	713	#N/A	0.00919296	0.00389782	0.145	0.629096	0.812872
YDL001W	RMD1	714	951.716	0.0337703	0.0337703	0.14	0.597552	0.847921
YDL002C	NHP10	715	1758.86	0.0908101	0.0854523	0.103	0.53826	0.785654
YDL003W	MCD1	716	1041.49	0.0899543	0.0689949	0.136	0.590572	0.822508
YDL004W	ATP16	717	3014.69	0.459069	0.383322	0.205	0.681735	0.868084
YDL005C	MED2	718	10785.4	0.0690209	0.0674334	0.168	0.650779	0.856168
YDL006W	PTC1	719	1524.84	0.0416007	0.037191	0.119	0.606292	0.821732
YDL007W	RPT2	720	9891.07	0.41014	0.41014	0.155	0.602109	0.814036
YDL008W	APC11	721	376.921	0.194454	0.131062	0.189	0.658686	0.895338
YDL009C		722	#N/A	0.22826	0.0598042	0.163	0.66903	0.847379
YDL010W	GRX6	723	1642.9	0.0749599	0.0651401	0.109	0.553748	0.779608
YDL011C		724	#N/A	0.0146441	0.00864001	0.128	0.602194	0.878201
YDL012C		725	2253.49	0.616425	0.53444	0.133	0.59661	0.859952
YDL013W	SLX5	726	#N/A	0.0153423	0.0139154	0.112	0.559739	0.814482
YDL014W	NOP1	727	13960.5	1.9269	1.9269	0.492	0.889783	0.908518
YDL015C	TSC13	728	23596.9	0.591018	0.590427	0.24	0.741067	0.860708
YDL016C		729	#N/A	0.0147794	0.0145872	0.082	0.503584	0.807242
YDL017W	CDC7	730	1600.23	0.0207454	0.0207454	0.13	0.607194	0.832592
YDL018C	ERP3	731	3454.57	0.0533692	0.0491531	0.141	0.649736	0.881104
YDL019C	OSH2	732	1588.71	0.0410754	0.0410754	0.148	0.601986	0.809063
YDL020C	RPN4	733	#N/A	0.0283753	0.0156632	0.141	0.601628	0.855713
YDL021W	GPM2	734	2022.36	0.00951428	0.00690737	0.172	0.648024	0.854557
YDL022W	GPD1	735	6807.36	1.07998	1.07998	0.46	0.843565	0.901603
YDL023C		736	#N/A	0.0445948	0.0443273	0.094	0.546207	0.828467
YDL024C	DIA3	737	#N/A	0.00777459	0.0048358	0.124	0.607578	0.812881
YDL025C	RTK1	738	861.143	0.0115576	0.00683055	0.154	0.611755	0.828841
YDL026W		739	#N/A	0.0144321	0.0110838	0.092	0.554941	0.762652
YDL027C		740	450.486	0.00450001	0.00415351	0.119	0.577365	0.811017
YDL028C	MPS1	741	#N/A	0.00852005	0.00558063	0.113	0.573543	0.823392
YDL029W	ARP2	742	7441.24	0.439926	0.421009	0.209	0.670786	0.847649
YDL030W	PRP9	743	3917.63	0.0155835	0.0150225	0.134	0.587803	0.830004
YDL031W	DBP10	744	2108.2	0.145601	0.137593	0.192	0.669006	0.832925
YDL032W		745	#N/A	0.0157882	0.00631526	0.121	0.564644	0.845846
YDL033C	SLM3	746	1511.59	0.035661	0.0165467	0.113	0.593435	0.814897
YDL034W		747	#N/A	0.0149737	0.0103618	0.103	0.570738	0.807283
YDL035C	GPR1	748	#N/A	0.0306483	0.0288094	0.122	0.621343	0.832323
YDL036C	PUS9	749	639.377	0.0373323	0.025834	0.128	0.59737	0.801896
YDL037C	BSC1	750	#N/A	#N/A	#N/A	0.231	0.678165	0.879578
YDL038C		751	#N/A	#N/A	#N/A	0.193	0.62263	0.881085
YDL039C	PRM7	752	#N/A	0.711584	0.235534	0.156	0.627549	0.8694
YDL040C	NAT1	753	8062.06	0.141112	0.140548	0.197	0.672219	0.81744
YDL041W		754	#N/A	0.0692582	0.0634405	0.153	0.62937	0.809593
YDL042C	SIR2	755	3345.92	0.0756225	0.0576243	0.148	0.628125	0.812711
YDL043C	PRP11	756	3464.94	0.0410503	0.0365347	0.153	0.626468	0.842124
YDL044C	MTF2	757	2059.28	0.0262973	0.0262973	0.144	0.612685	0.840102
YDL045C	FAD1	758	#N/A	0.0504428	0.0467605	0.135	0.605704	0.890666
YDL045W-A	MRP10	759	258.916	#N/A	#N/A	0.139	0.605888	0.793353
YDL046W	NPC2	760	2835.84	0.351859	0.296969	0.228	0.687234	0.853334
YDL047W	SIT4	761	3039.41	0.0966204	0.0795186	0.133	0.594432	0.817512
YDL048C	STP4	762	622.843	#N/A	#N/A	0.141	0.611183	0.855674
YDL049C	KNH1	763	#N/A	0.00835663	0.00724519	0.121	0.604803	0.832534
YDL050C		764	#N/A	0.0929599	0.07883	0.15	0.642703	0.89294
YDL051W	LHP1	765	5754.17	0.479038	0.327662	0.25	0.67717	0.823651
YDL052C	SLC1	766	5314.2	0.249824	0.197861	0.213	0.668194	0.851857
YDL053C	PBP4	767	1564.44	0.18132	0.112781	0.127	0.590855	0.809207
YDL054C	MCH1	768	#N/A	0.0405219	0.0405219	0.094	0.546578	0.816639
YDL055C	PSA1	769	60718.5	1.40492	1.40492	0.6	0.901475	0.9074
YDL056W	MBP1	770	521.132	0.0207308	0.0147189	0.132	0.591315	0.822473
YDL057W		771	#N/A	0.0236292	0.0232984	0.104	0.597013	0.828113
YDL058W	USO1	772	3020.74	0.0073788	0.00356396	0.172	0.61107	0.82433
YDL059C	RAD59	773	468.395	0.0100184	0.00775426	0.107	0.569957	0.805579
YDL060W	TSR1	774	3777.76	0.243546	0.22942	0.182	0.6406	0.842861
YDL061C	RPS29B	775	11647	9.38572	3.8106	0.76	0.98995	0.944783
YDL062W		776	#N/A	0.0147154	0.0144652	0.088	0.562069	0.823267
YDL063C		777	2595.3	0.0541448	0.0533868	0.121	0.578147	0.832296
YDL064W	UBC9	778	4174.74	0.209932	0.144853	0.17	0.645141	0.801159
YDL065C	PEX19	779	5347.39	0.0721415	0.0721415	0.151	0.626807	0.84306
YDL066W	IDP1	780	16612.8	0.408136	0.408136	0.319	0.755845	0.832582
YDL067C	COX9	781	35501.8	1.04763	0.695628	0.264	0.672591	0.892194
YDL068W		782	#N/A	0.0168868	0.00856161	0.092	0.549314	0.848835
YDL069C	CBS1	783	555.549	0.0277985	0.0139548	0.104	0.574529	0.788873
YDL070W	BDF2	784	2926.11	0.0318541	0.0131239	0.162	0.656961	0.830879
YDL071C		785	#N/A	0.0180481	0.00409693	0.101	0.59034	0.760701
YDL072C	YET3	786	2835.84	0.767907	0.618165	0.176	0.61564	0.853526
YDL073W		787	#N/A	0.00952751	0.00865097	0.135	0.614778	0.845536
YDL074C	BRE1	788	3349.22	0.0513181	0.0456218	0.141	0.59889	0.8284
YDL075W	RPL31A	789	21245.4	15.9511	10.0013	0.737	0.953476	0.913349
YDL076C	RXT3	790	3060.23	0.0703667	0.050453	0.118	0.564134	0.834168
YDL077C	VAM6	791	319.3	0.0154098	0.0154098	0.156	0.627117	0.840622
YDL078C	MDH3	792	7954.07	0.258025	0.257509	0.154	0.61739	0.81077
YDL079C	MRK1	793	#N/A	0.0063491	0.00563166	0.143	0.593741	0.810833
YDL080C	THI3	794	7476.15	0.0207354	0.0175214	0.103	0.567832	0.827343
YDL081C	RPP1A	795	22576.7	12.9238	10.6363	0.714	0.998911	0.908454
YDL082W	RPL13A	796	77358.6	4.07692	3.74669	0.652	0.933757	0.886928
YDL083C	RPS16B	797	25039.7	7.39521	5.27278	0.764	0.964173	0.920992
YDL084W	SUB2	798	34710.3	0.559099	0.559099	0.374	0.819211	0.875584
YDL085W	NDE2	800	#N/A	0.0166041	0.0165542	0.139	0.585666	0.797686
YDL086W		801	15870.1	0.174105	0.165052	0.179	0.64944	0.859231
YDL087C	LUC7	802	2265.49	0.0241671	0.0206387	0.091	0.519653	0.786582
YDL088C	ASM4	803	2744.84	0.0571012	0.0412842	0.139	0.656695	0.860438
YDL089W	NUR1	804	606.198	0.0110682	0.0101053	0.145	0.637136	0.868755
YDL090C	RAM1	805	3910.19	0.0307702	0.0296625	0.123	0.591664	0.806623
YDL091C	UBX3	806	232.714	0.0136118	0.013394	0.138	0.594926	0.838235
YDL092W	SRP14	807	5505.17	0.142297	0.096904	0.145	0.613636	0.840636
YDL093W	PMT5	808	#N/A	0.0852604	0.0827026	0.155	0.633044	0.832443
YDL094C		809	#N/A	0.00951552	0.00932521	0.114	0.576006	0.799885
YDL095W	PMT1	810	24218.3	0.399682	0.399682	0.227	0.686591	0.837259
YDL096C	OPI6	811	#N/A	#N/A	#N/A	0.092	0.520762	0.807497
YDL097C	RPN6	812	13696.1	0.178321	0.175468	0.154	0.60125	0.83739
YDL098C	SNU23	813	906.714	0.0415543	0.024891	0.121	0.589145	0.842626
YDL099W	BUG1	814	5215.07	0.120084	0.0984689	0.143	0.606577	0.833769
YDL100C	GET3	815	15267.3	0.55288	0.552327	0.322	0.767184	0.893865
YDL101C	DUN1	816	3475.7	0.0321744	0.0321744	0.148	0.603759	0.835016
YDL102W	POL3	817	2108.2	0.0473049	0.0473049	0.176	0.657295	0.830898
YDL103C	QRI1	818	6373.16	0.121686	0.121686	0.177	0.648497	0.829084
YDL104C	QRI7	819	1404.44	0.0134673	0.009885	0.114	0.575152	0.811406
YDL105W	NSE4	820	#N/A	0.0253804	0.0181216	0.149	0.607011	0.838584
YDL106C	PHO2	821	4263.36	0.0178753	0.0173926	0.148	0.640013	0.878161
YDL107W	MSS2	822	736.465	0.0127795	0.00727152	0.115	0.583261	0.798962
YDL108W	KIN28	823	4401.47	0.0382771	0.0355594	0.115	0.585281	0.856191
YDL109C		824	194.712	0.0195537	0.00428225	0.128	0.580908	0.817945
YDL110C	TMA17	825	2108.25	0.128827	0.0481814	0.143	0.58787	0.875193
YDL111C	RRP42	826	4608.55	0.109781	0.0988027	0.116	0.552995	0.835183
YDL112W	TRM3	827	1484.67	0.126857	0.0889265	0.147	0.607222	0.833706
YDL113C	ATG20	828	357.977	0.00781597	0.0061668	0.141	0.608272	0.829675
YDL114W-A		829	#N/A	0.241322	#N/A	0.167	0.665302	0.931599
YDL114W		830	#N/A	#N/A	#N/A	0.099	0.57963	0.831866
YDL115C	IWR1	831	1083.68	0.0528999	0.0496201	0.133	0.573585	0.814689
YDL116W	NUP84	832	8578.81	0.0909484	0.0909484	0.15	0.615177	0.849076
YDL117W	CYK3	833	376.921	0.0612092	0.0470699	0.136	0.614228	0.848707
YDL118W		834	#N/A	0.00676984	0.00382496	0.11	0.597916	0.816045
YDL119C		835	1551.27	0.00731738	0.00647588	0.093	0.550858	0.8428
YDL120W	YFH1	836	1564.44	0.0132804	0.010279	0.097	0.553731	0.843732
YDL121C		837	4047.87	0.227845	0.179542	0.151	0.621029	0.812884
YDL122W	UBP1	838	8965.92	0.154088	0.15116	0.189	0.652695	0.853525
YDL123W	SNA4	839	6784.79	0.0555623	0.0421162	0.117	0.566081	0.837558
YDL124W		840	15030.4	0.560222	0.484032	0.197	0.658491	0.823412
YDL125C	HNT1	841	9009.85	1.14158	0.696365	0.231	0.714472	0.855072
YDL126C	CDC48	842	42994.4	0.900076	0.899176	0.307	0.743033	0.862356
YDL127W	PCL2	843	#N/A	0.0395556	0.0354023	0.13	0.591876	0.836148
YDL128W	VCX1	844	7770.94	0.396977	0.396977	0.163	0.637429	0.830159
YDL129W		845	450.486	0.015609	0.0127526	0.097	0.499913	0.786998
YDL130W-A	STF1	846	3014.69	0.332195	#N/A	0.172	0.64549	0.859921
YDL130W	RPP1B	847	22334.7	#N/A	#N/A	0.713	0.970983	0.906649
YDL131W	LYS21	848	31105.4	0.462061	0.462061	0.329	0.776001	0.890402
YDL132W	CDC53	849	2046.59	0.183708	0.183708	0.158	0.640219	0.850758
YDL133W	SRF1	851	#N/A	0.0351715	0.0227208	0.133	0.595381	0.830702
YDL134C	PPH21	852	4963.02	0.0754112	0.0734506	0.146	0.598031	0.852004
YDL135C	RDI1	853	6717.65	0.254282	0.24411	0.2	0.671335	0.804584
YDL136W	RPL35B	854	22227	11.8019	5.7003	0.759	0.956437	0.920635
YDL137W	ARF2	855	19107.4	0.934557	0.915866	0.387	0.809986	0.905466
YDL138W	RGT2	856	#N/A	0.0127148	0.00872238	0.119	0.589128	0.812327
YDL139C	SCM3	857	555.549	0.0230297	0.0143245	0.14	0.581034	0.783541
YDL140C	RPO21	858	9095.43	0.25097	0.246703	0.209	0.656225	0.843105
YDL141W	BPL1	859	1972.87	0.034422	0.0320469	0.131	0.60177	0.814605
YDL142C	CRD1	860	876.4	0.0296695	0.0248037	0.082	0.539462	0.801819
YDL143W	CCT4	861	9465.32	0.263617	0.263617	0.225	0.685972	0.839452
YDL144C		862	3639.7	0.0740367	0.0588592	0.118	0.531964	0.783791
YDL145C	COP1	863	16185.8	0.198946	0.197156	0.237	0.705589	0.85482
YDL146W	LDB17	864	329.075	0.00551026	0.00373044	0.159	0.637394	0.849112
YDL147W	RPN5	865	7115.89	0.296674	0.294301	0.172	0.618589	0.847845
YDL148C	NOP14	866	6550.9	0.103481	0.0991348	0.214	0.677204	0.827082
YDL149W	ATG9	867	#N/A	0.00241458	0.00167572	0.129	0.60475	0.835188
YDL150W	RPC53	868	1553.09	0.0525679	0.0442096	0.139	0.591607	0.771373
YDL151C	BUD30	869	#N/A	0.0074227	0.00502517	0.092	0.532507	0.832821
YDL152W		870	#N/A	0.0271185	0.0266304	0.136	0.596402	0.873713
YDL153C	SAS10	871	6550.9	0.451162	0.451162	0.22	0.682157	0.84663
YDL154W	MSH5	872	#N/A	0.00491105	0.00491105	0.123	0.585641	0.831693
YDL155W	CLB3	873	891.589	0.0633002	0.0565271	0.13	0.609386	0.859144
YDL156W	CMR1	874	3810.14	0.0284921	0.0169528	0.131	0.592805	0.828829
YDL157C		875	752.326	0.476414	0.293948	0.216	0.711841	0.837315
YDL158C		876	#N/A	0.233951	0.150196	0.192	0.710414	0.887744
YDL159W	STE7	877	2194.19	0.0179068	0.0147552	0.12	0.571871	0.811843
YDL160C	DHH1	879	24319.3	0.143179	0.142177	0.21	0.694388	0.865789
YDL161W	ENT1	880	2108.2	0.0928312	0.0683238	0.14	0.584368	0.864134
YDL162C		881	#N/A	0.0164403	0.0137276	0.153	0.647606	0.834818
YDL163W		882	#N/A	#N/A	#N/A	0.105	0.631181	0.850586
YDL164C	CDC9	883	148.811	0.0656607	0.0493112	0.16	0.606698	0.811203
YDL165W	CDC36	884	2120.45	0.267608	0.229875	0.131	0.602036	0.855202
YDL166C	FAP7	885	8349.1	0.22494	0.208069	0.146	0.606646	0.805313
YDL167C	NRP1	886	3573.31	0.0254092	0.0207085	0.136	0.655903	0.842962
YDL168W	SFA1	887	5694.61	0.277684	0.277684	0.243	0.740422	0.8119
YDL169C	UGX2	888	#N/A	0.0113336	0.0077182	0.102	0.548532	0.847526
YDL170W	UGA3	889	1197.66	0.0114842	0.00859021	0.13	0.582488	0.827567
YDL171C	GLT1	890	18827.5	0.210184	0.201776	0.287	0.74328	0.862386
YDL172C		891	#N/A	0.0562549	0.0312215	0.141	0.601401	0.826512
YDL173W	PAR32	892	1141.03	0.182231	0.166559	0.164	0.650852	0.838934
YDL174C	DLD1	893	6446.82	0.211956	0.153032	0.202	0.656618	0.842374
YDL175C	AIR2	894	1797.08	0.0275854	0.0241648	0.131	0.59318	0.832921
YDL176W		895	338.778	0.00282913	0.00229725	0.112	0.601079	0.815851
YDL177C		896	906.714	0.0665534	0.045456	0.14	0.587956	0.842508
YDL178W	DLD2	897	8561.09	0.0752686	0.0752686	0.193	0.668401	0.836947
YDL179W	PCL9	898	#N/A	0.0405954	0.034912	0.115	0.576408	0.83097
YDL180W		899	#N/A	0.0316027	0.0208262	0.108	0.572241	0.86868
YDL181W	INH1	900	981.421	0.108792	0.0558102	0.13	0.576046	0.836141
YDL182W	LYS20	901	37788	1.01966	1.01354	0.321	0.767194	0.877419
YDL183C		902	#N/A	0.0206128	0.0120997	0.104	0.542829	0.795858
YDL184C	RPL41A	903	11874.8	5.83651	2.25873	0.417	0.817521	0.799044
YDL185W	VMA1	905	121349	0.716113	0.716113	0.305	0.754436	0.855821
YDL186W		906	#N/A	0.00979767	0.00316465	0.122	0.567	0.83249
YDL187C		907	#N/A	0.0192187	0.00572717	0.1	0.565498	0.855138
YDL188C	PPH22	908	4474.87	0.148656	0.142264	0.16	0.634016	0.853974
YDL189W	RBS1	909	891.589	0.0459416	0.0424501	0.121	0.58546	0.823639
YDL190C	UFD2	910	2595.3	0.10291	0.102807	0.177	0.651907	0.842883
YDL191W	RPL35A	911	25358.1	16.9391	8.11384	0.798	0.959284	0.919538
YDL192W	ARF1	912	18828.6	6.14146	5.80368	0.524	0.859624	0.877061
YDL193W	NUS1	913	#N/A	0.0906512	0.0906512	0.199	0.666352	0.825131
YDL194W	SNF3	914	2108.2	0.0110929	0.00904072	0.13	0.595866	0.830626
YDL195W	SEC31	915	10217	0.270811	0.270811	0.204	0.671943	0.85952
YDL196W		916	#N/A	0.01565	0.0069799	0.129	0.591493	0.80907
YDL197C	ASF2	917	1910.56	0.0554727	0.0442672	0.123	0.536356	0.7871
YDL198C	GGC1	918	5314.2	0.377744	0.356968	0.209	0.68992	0.837317
YDL199C		919	#N/A	0.00362321	0.00264494	0.104	0.549412	0.814393
YDL200C	MGT1	920	#N/A	0.0598513	0.0597316	0.128	0.611547	0.803056
YDL201W	TRM8	921	2369.1	0.181559	0.176294	0.19	0.652955	0.821528
YDL202W	MRPL11	922	6070.12	0.0415521	0.0357348	0.122	0.559016	0.829038
YDL203C	ACK1	923	98.942	0.0160044	0.0112031	0.118	0.595215	0.822987
YDL204W	RTN2	924	#N/A	0.0101352	0.00119596	0.184	0.652896	0.836848
YDL205C	HEM3	925	6098.39	0.0260681	0.0180392	0.184	0.645168	0.806576
YDL206W		926	#N/A	0.00383085	0.00348607	0.11	0.568215	0.824043
YDL207W	GLE1	927	1040.17	0.0258532	0.0151241	0.113	0.553411	0.797524
YDL208W	NHP2	928	4837.05	2.0489	1.82967	0.36	0.773946	0.840652
YDL209C	CWC2	929	2653.07	0.0270999	0.0253926	0.114	0.599071	0.826189
YDL210W	UGA4	930	#N/A	0.0133955	0.00518407	0.223	0.697251	0.835605
YDL211C		931	3356.78	0.00722016	0.00505411	0.113	0.566939	0.843135
YDL212W	SHR3	932	6512.44	0.555643	0.519526	0.239	0.706794	0.852539
YDL213C	NOP6	933	8115.75	0.274275	0.247396	0.189	0.640626	0.776934
YDL214C	PRR2	934	#N/A	0.00252275	0.00176592	0.134	0.592956	0.821931
YDL215C	GDH2	935	8384.28	0.0320052	0.0126101	0.208	0.669816	0.84564
YDL216C	RRI1	936	#N/A	0.00826098	0.00582399	0.11	0.597719	0.855357
YDL217C	TIM22	937	3014.69	0.040363	0.0264377	0.104	0.562751	0.794116
YDL218W		938	#N/A	0.00770418	0.0014715	0.14	0.648326	0.834888
YDL219W	DTD1	939	4611.41	0.240544	0.183294	0.198	0.667197	0.828107
YDL220C	CDC13	940	318.981	0.0125563	0.0106603	0.103	0.544827	0.821255
YDL221W		941	#N/A	0.0104377	0.00869457	0.083	0.545821	0.788423
YDL222C	FMP45	942	329.075	0.00980052	0.00682116	0.112	0.582612	0.79414
YDL223C	HBT1	943	#N/A	0.0172453	0.00810531	0.187	0.658847	0.824464
YDL224C	WHI4	944	2108.2	0.0357652	0.0335477	0.122	0.576686	0.843596
YDL225W	SHS1	945	3861.64	0.0798777	0.0758039	0.19	0.651869	0.85144
YDL226C	GCS1	946	9594.56	0.177644	0.173558	0.149	0.615971	0.824721
YDL227C	HO	947	#N/A	0.125557	0.121916	0.122	0.575922	0.790509
YDL228C		948	#N/A	#N/A	#N/A	0.237	0.679269	0.860688
YDL229W	SSB1	949	81908.5	#N/A	#N/A	0.82	0.97213	0.917198
YDL230W	PTP1	950	2687.57	0.057622	0.057622	0.115	0.556435	0.798639
YDL231C	BRE4	951	#N/A	0.00619356	0.00266323	0.141	0.609436	0.838105
YDL232W	OST4	952	2431.8	#N/A	#N/A	0.462	0.870068	0.97333
YDL233W		953	1010.9	0.0179522	0.0177009	0.119	0.605161	0.822809
YDL234C	GYP7	954	2455.33	0.0244722	0.0194554	0.153	0.617815	0.862243
YDL235C	YPD1	955	6620.96	0.194553	0.125876	0.201	0.696497	0.865014
YDL236W	PHO13	956	4368.17	0.215605	0.213449	0.196	0.668557	0.865569
YDL237W	AIM6	957	6164.62	0.116423	0.109438	0.151	0.627547	0.825984
YDL238C	GUD1	958	279.403	0.0022673	0.00200656	0.126	0.574796	0.820804
YDL239C	ADY3	959	#N/A	0.00215699	0.0015897	0.131	0.565671	0.800154
YDL240W	LRG1	961	468.395	0.00376883	0.00209547	0.139	0.607717	0.818981
YDL241W		962	1295.19	0.0535291	0.046838	0.096	0.591489	0.828842
YDL242W		963	#N/A	0.00831994	0.00501693	0.128	0.57554	0.817653
YDL243C	AAD4	964	#N/A	0.0141121	0.00464289	0.16	0.637579	0.827919
YDL244W	THI13	965	#N/A	0.0292419	0.00982529	0.529	0.860872	0.913387
YDL245C	HXT15	966	#N/A	0.00592627	0.00232902	0.162	0.620612	0.821804
YDL246C	SOR2	967	#N/A	0.05136	0.00903937	0.214	0.681764	0.807855
YDL247W-A		968	#N/A	0.0648887	#N/A	0.047	0.607105	1.01021
YDL247W	MPH2	969	#N/A	#N/A	#N/A	0.123	0.592334	0.80916
YDL248W	COS7	970	#N/A	0.00341759	0.00319203	0.148	0.610551	0.801489
YDR001C	NTH1	971	1835.1	0.0626847	0.0556013	0.168	0.635732	0.834527
YDR002W	YRB1	972	14504.7	2.14532	2.05307	0.489	0.853078	0.885286
YDR003W	RCR2	973	1225.72	0.0531023	0.0439687	0.098	0.593325	0.837566
YDR004W	RAD57	974	238.012	0.0129707	0.00522721	0.104	0.543808	0.823929
YDR005C	MAF1	975	1720.43	0.0483567	0.0299328	0.119	0.571663	0.836758
YDR006C	SOK1	976	#N/A	0.0282654	0.023319	0.147	0.610171	0.850921
YDR007W	TRP1	977	1847.73	0.101938	0.0310912	0.121	0.582487	0.815637
YDR008C		978	#N/A	0.0224515	0.00850913	0.119	0.556161	0.856844
YDR009W	GAL3	979	720.517	0.0177897	0.0177897	0.137	0.627144	0.826118
YDR010C		980	#N/A	0.010583	0.00781027	0.094	0.576197	0.713239
YDR011W	SNQ2	981	1701.69	0.189011	0.179939	0.18	0.662164	0.840434
YDR012W	RPL4B	982	102894	14.7048	14.6901	0.812	0.968532	0.904096
YDR013W	PSF1	983	1431.41	0.0254476	0.0149123	0.131	0.598399	0.851547
YDR014W	RAD61	984	720.517	0.00461527	0.0023261	0.124	0.595955	0.834074
YDR015C		985	#N/A	#N/A	#N/A	0.148	0.582062	0.837388
YDR016C	DAD1	986	799.416	0.218313	0.141903	0.101	0.51211	0.854525
YDR017C	KCS1	987	1935.54	0.0273271	0.0202767	0.144	0.616233	0.825607
YDR018C		988	#N/A	0.00410688	0.00225878	0.139	0.630738	0.8361
YDR019C	GCV1	989	8142.6	0.170084	0.14236	0.143	0.597538	0.809112
YDR020C	DAS2	990	4276.97	0.0213286	0.0181933	0.137	0.635278	0.864909
YDR021W	FAL1	991	3089.64	0.0508834	0.0422841	0.166	0.646153	0.842093
YDR022C	CIS1	992	486.132	0.011666	0.00678961	0.137	0.59634	0.867742
YDR023W	SES1	993	32115.6	1.09731	1.09621	0.392	0.799938	0.876497
YDR024W	FYV1	994	#N/A	0.0271002	0.00747966	0.072	0.519163	0.803275
YDR025W	RPS11A	995	22927.1	9.84058	9.84058	0.705	0.943822	0.909653
YDR026C	NSI1	996	432.397	0.00747632	0.00710998	0.155	0.628308	0.833001
YDR027C	VPS54	997	2537.22	0.0231619	0.0192707	0.116	0.559851	0.838231
YDR028C	REG1	998	2787.59	0.0423516	0.041674	0.146	0.626981	0.843034
YDR029W		999	#N/A	0.0213322	0.0207349	0.106	0.554813	0.852103
YDR030C	RAD28	1000	#N/A	0.0106402	0.0081504	0.123	0.596173	0.837574
YDR031W	MIC14	1001	#N/A	0.129179	0.0775073	0.136	0.60733	0.814003
YDR032C	PST2	1002	7465.5	1.25991	1.20447	0.367	0.828587	0.892711
YDR033W	MRH1	1003	93386.4	3.96755	3.96755	0.508	0.859834	0.895137
YDR034C	LYS14	1004	450.486	0.00922541	0.0056275	0.13	0.611198	0.822777
YDR035W	ARO3	1007	9166.8	0.604963	0.600728	0.287	0.734261	0.845856
YDR036C	EHD3	1008	3029.32	0.0745866	0.0728711	0.203	0.672589	0.833752
YDR037W	KRS1	1009	26189.5	1.02871	1.02871	0.422	0.825172	0.883695
YDR038C	ENA5	1010	2960.2	0.133846	0.119257	0.19	0.663974	0.837865
YDR039C	ENA2	1011	2976.79	0.283197	0.243266	0.19	0.666177	0.83779
YDR040C	ENA1	1012	3001.28	0.00565151	0.00485464	0.197	0.670545	0.841758
YDR041W	RSM10	1013	8476.48	0.141704	0.129943	0.129	0.562136	0.827665
YDR042C		1014	#N/A	0.0062616	0.00494666	0.111	0.585598	0.855349
YDR043C	NRG1	1015	555.549	0.024098	0.0180735	0.106	0.589123	0.826595
YDR044W	HEM13	1016	22029.3	0.154343	0.143847	0.448	0.819462	0.893321
YDR045C	RPC11	1017	#N/A	0.256936	0.214284	0.144	0.611768	0.893755
YDR046C	BAP3	1018	#N/A	0.13747	0.124548	0.156	0.655688	0.849501
YDR047W	HEM12	1019	9223.43	0.150821	0.122617	0.16	0.635694	0.839094
YDR048C		1020	#N/A	0.0135351	0.00232804	0.099	0.538131	0.835274
YDR049W	VMS1	1021	3930.3	0.0295438	0.0262645	0.144	0.61608	0.825637
YDR050C	TPI1	1022	140244	38.7494	38.7494	0.817	0.983433	0.927259
YDR051C	DET1	1023	2639.54	0.119863	0.115548	0.161	0.635738	0.858788
YDR052C	DBF4	1024	#N/A	0.0164178	0.0115417	0.137	0.610063	0.828771
YDR053W		1025	#N/A	0.0195431	0.0146964	0.122	0.600789	0.815172
YDR054C	CDC34	1026	8171.78	0.0793493	0.0722078	0.189	0.64225	0.821754
YDR055W	PST1	1027	11676.9	0.58855	0.586196	0.267	0.70967	0.868722
YDR056C		1028	1597.25	0.146345	0.144589	0.152	0.626184	0.797799
YDR057W	YOS9	1029	#N/A	0.0444149	0.0367311	0.117	0.576803	0.825893
YDR058C	TGL2	1030	#N/A	0.0423095	0.0388402	0.136	0.620517	0.8342
YDR059C	UBC5	1031	3573.02	0.0622974	0.0416146	0.186	0.681386	0.855449
YDR060W	MAK21	1032	9370.31	0.153878	0.131873	0.2	0.666929	0.844889
YDR061W		1033	1842.89	0.0459203	0.0447263	0.099	0.547209	0.820592
YDR062W	LCB2	1034	28760	0.304589	0.304589	0.217	0.696728	0.861007
YDR063W	AIM7	1035	3037.98	0.221082	0.160063	0.156	0.598815	0.876003
YDR064W	RPS13	1036	25252.4	4.77452	3.32307	0.776	0.983888	0.915146
YDR065W	RRG1	1037	1668.84	0.00413803	0.000761398	0.135	0.600889	0.802189
YDR066C	RTR2	1038	1054.72	0.0366608	0.0313084	0.086	0.525478	0.838095
YDR067C	OCA6	1039	#N/A	0.0428407	0.0364146	0.129	0.604909	0.837658
YDR068W	DOS2	1040	3269.63	0.147268	0.0779047	0.181	0.644449	0.818455
YDR069C	DOA4	1041	427.845	0.0055973	0.00484166	0.154	0.628196	0.857295
YDR070C	FMP16	1042	936.776	0.0415656	0.0252719	0.266	0.729136	0.859925
YDR071C	PAA1	1043	11769.3	0.554736	0.541977	0.244	0.669836	0.870363
YDR072C	IPT1	1044	606.198	0.243877	0.23461	0.135	0.645391	0.865672
YDR073W	SNF11	1045	1025.56	0.0124303	0.00298328	0.066	0.475419	0.854838
YDR074W	TPS2	1046	14821.1	0.085251	0.0697353	0.236	0.697265	0.845302
YDR075W	PPH3	1047	2835.84	0.0309904	0.0268687	0.133	0.61509	0.856578
YDR076W	RAD55	1048	1054.72	0.0206482	0.0180672	0.11	0.577187	0.806909
YDR077W	SED1	1049	1630	3.93452	3.90304	0.52	0.848229	0.903477
YDR078C	SHU2	1050	#N/A	0.046337	0.029285	0.123	0.594215	0.871068
YDR079W	PET100	1052	468.395	0.149493	0.0895462	0.101	0.51597	0.789013
YDR080W	VPS41	1053	1169.43	0.0146756	0.0128412	0.152	0.629677	0.836877
YDR081C	PDC2	1054	571.957	0.00680694	0.00572464	0.13	0.615878	0.840771
YDR082W	STN1	1055	#N/A	0.00568155	0.00103404	0.121	0.577005	0.833883
YDR083W	RRP8	1056	3247.66	0.191556	0.186192	0.194	0.678349	0.821834
YDR084C	TVP23	1057	1040.17	0.150413	0.11672	0.119	0.625346	0.825859
YDR085C	AFR1	1058	3716.26	0.00570423	0.00351951	0.131	0.605291	0.851344
YDR086C	SSS1	1059	3716.26	1.17307	0.46219	0.441	0.81785	0.922625
YDR087C	RRP1	1060	4989.48	0.177174	0.116935	0.157	0.606522	0.837361
YDR088C	SLU7	1061	1493.34	0.0215345	0.0215345	0.159	0.626468	0.802606
YDR089W		1062	172.148	0.0170525	0.0125677	0.131	0.604681	0.857029
YDR090C		1063	#N/A	0.0751904	0.0624832	0.155	0.644849	0.832534
YDR091C	RLI1	1064	9129.94	0.261421	0.258806	0.369	0.789303	0.862298
YDR092W	UBC13	1065	5537.06	0.523594	0.343478	0.128	0.614875	0.856088
YDR093W	DNF2	1066	2108.2	0.0301584	0.0268711	0.153	0.620528	0.836874
YDR094W		1067	#N/A	#N/A	#N/A	0.091	0.574822	0.830331
YDR095C		1068	#N/A	0.0108955	0.00634116	0.067	0.501127	0.709355
YDR096W	GIS1	1069	432.397	0.0133692	0.00640385	0.149	0.675925	0.868726
YDR097C	MSH6	1070	4520.76	0.0561398	0.0546802	0.152	0.62741	0.828601
YDR098C	GRX3	1071	9617.31	0.249535	0.245043	0.177	0.656341	0.857049
YDR099W	BMH2	1072	47603.2	0.600127	0.584524	0.385	0.778038	0.873045
YDR100W	TVP15	1073	4537.59	0.228804	0.195628	0.136	0.62516	0.878151
YDR101C	ARX1	1074	25215.9	0.288985	0.27598	0.238	0.694338	0.841787
YDR102C		1075	#N/A	0.0105522	0.00593031	0.098	0.531544	0.805634
YDR103W	STE5	1076	1898.04	0.0149722	0.00994152	0.135	0.588435	0.846598
YDR104C	SPO71	1077	#N/A	0.0063294	0.00186084	0.126	0.58489	0.807429
YDR105C	TMS1	1078	#N/A	0.120298	0.111035	0.108	0.593541	0.828338
YDR106W	ARP10	1079	#N/A	0.0130652	0.00960294	0.115	0.575666	0.829731
YDR107C	TMN2	1080	#N/A	0.0305164	0.0303944	0.129	0.605709	0.823383
YDR108W	TRS85	1081	8758.8	0.0167095	0.0122481	0.127	0.588185	0.846809
YDR109C		1082	#N/A	0.00716005	0.0027423	0.119	0.593892	0.814465
YDR110W	FOB1	1083	1809.89	0.0233488	0.0192628	0.129	0.595304	0.82122
YDR111C	ALT2	1084	3475.7	0.0231615	0.0192703	0.158	0.624284	0.819548
YDR112W	IRC2	1085	#N/A	0.0183082	0.0183082	0.121	0.595151	0.812901
YDR113C	PDS1	1086	#N/A	0.0421659	0.0379071	0.131	0.589355	0.831561
YDR114C		1087	#N/A	0.0201108	0.00697845	0.105	0.552862	0.801583
YDR115W		1088	194.712	0.624794	0.160572	0.125	0.582013	0.895337
YDR116C	MRPL1	1089	4560.29	0.0814832	0.0686088	0.124	0.589679	0.803815
YDR117C	TMA64	1090	3870.07	0.0394745	0.0394745	0.176	0.634079	0.814682
YDR118W	APC4	1091	1332.3	0.00690939	0.00625991	0.114	0.564913	0.824132
YDR119W	VBA4	1092	#N/A	0.087831	0.0872162	0.123	0.580276	0.832658
YDR120C	TRM1	1093	10649.8	0.168783	0.166082	0.155	0.640411	0.8129
YDR121W	DPB4	1094	2096.03	0.0531405	0.0500052	0.125	0.557912	0.816157
YDR122W	KIN1	1095	279.403	0.0107909	0.00895648	0.127	0.586396	0.819008
YDR123C	INO2	1096	783.799	0.0250111	0.0200089	0.123	0.564915	0.871361
YDR124W		1097	3514.84	0.00483824	0.00278199	0.092	0.537256	0.789845
YDR125C	ECM18	1098	142.836	0.00626609	0.00407296	0.129	0.632587	0.832933
YDR126W	SWF1	1099	#N/A	0.013747	0.0100078	0.108	0.558167	0.8134
YDR127W	ARO1	1100	15128.3	0.0936155	0.0764839	0.217	0.670919	0.839383
YDR128W	MTC5	1101	555.549	0.00966952	0.00532791	0.117	0.583171	0.822882
YDR129C	SAC6	1102	10013.9	0.415111	0.413035	0.234	0.693056	0.856515
YDR130C	FIN1	1103	#N/A	0.0305917	0.0255747	0.088	0.498367	0.799448
YDR131C		1104	2108.2	0.0141833	0.0126941	0.132	0.613633	0.819576
YDR132C		1105	172.148	0.0119323	0.00860319	0.132	0.604549	0.823732
YDR133C		1106	#N/A	3.57088	2.98526	0.052	0.472649	0.838703
YDR135C	YCF1	1107	2353.3	0.0425129	0.0348181	0.149	0.621638	0.83361
YDR136C	VPS61	1108	#N/A	0.00656629	0.00356549	0.077	0.530961	0.778287
YDR137W	RGP1	1109	589.438	0.0164666	0.0109997	0.112	0.538646	0.810224
YDR138W	HPR1	1110	2823.69	0.012765	0.0112715	0.157	0.622358	0.822178
YDR139C	RUB1	1111	1308.97	1.12473	0.549993	0.111	0.510188	0.831991
YDR140W	MTQ2	1112	3389.32	0.103615	0.0965693	0.123	0.593003	0.806826
YDR141C	DOP1	1113	4226.61	0.0186373	0.0186373	0.127	0.578257	0.825348
YDR142C	PEX7	1114	589.438	0.0131441	0.00767613	0.112	0.585472	0.831621
YDR143C	SAN1	1115	172.148	0.0452822	0.0374936	0.154	0.648428	0.846702
YDR144C	MKC7	1116	538.41	0.180533	0.175297	0.145	0.611795	0.844831
YDR145W	TAF12	1117	930.12	0.0736991	0.0643394	0.115	0.56159	0.850823
YDR146C	SWI5	1118	688.352	0.0362237	0.0300295	0.143	0.602452	0.83147
YDR147W	EKI1	1119	3421.78	0.0256081	0.0105249	0.134	0.61926	0.825977
YDR148C	KGD2	1120	6642.39	0.0790898	0.0764007	0.24	0.688029	0.835087
YDR149C		1121	#N/A	0.0206746	0.0206746	0.135	0.604769	0.862233
YDR150W	NUM1	1122	20355.9	0.00945818	0.00855965	0.163	0.62328	0.844017
YDR151C	CTH1	1123	#N/A	0.0496593	0.0438492	0.122	0.580034	0.840497
YDR152W	GIR2	1124	7302.35	0.204216	0.170929	0.182	0.638859	0.887988
YDR153C	ENT5	1125	8096.15	0.116718	0.116718	0.16	0.624218	0.851461
YDR154C		1126	#N/A	24.9872	23.2881	0.103	0.575612	0.864735
YDR155C	CPR1	1127	36711.8	6.34935	5.77791	0.614	0.949195	0.947495
YDR156W	RPA14	1128	3104.61	0.371029	0.261946	0.152	0.582968	0.827715
YDR157W		1129	#N/A	0.147894	0.104857	0.135	0.615111	0.868782
YDR158W	HOM2	1130	32619.2	0.974938	0.974938	0.431	0.813629	0.882939
YDR159W	SAC3	1131	338.778	0.0146946	0.00980127	0.141	0.601086	0.836275
YDR160W	SSY1	1132	#N/A	0.00814228	0.00370474	0.112	0.58008	0.832344
YDR161W		1133	2673.08	0.0659913	0.0576104	0.122	0.584689	0.834621
YDR162C	NBP2	1134	2917.67	0.0724544	0.0701359	0.11	0.557899	0.849138
YDR163W	CWC15	1135	#N/A	0.0972108	0.0804906	0.088	0.531955	0.761887
YDR164C	SEC1	1136	1827.04	0.0241124	0.0229791	0.159	0.633852	0.83851
YDR165W	TRM82	1137	6587.59	0.197769	0.193418	0.192	0.692943	0.851293
YDR166C	SEC5	1138	2753.44	0.0144187	0.0128326	0.16	0.635093	0.849188
YDR167W	TAF10	1139	3367.64	0.202129	0.183735	0.096	0.529151	0.821381
YDR168W	CDC37	1140	11714.2	0.129206	0.129206	0.201	0.659696	0.833347
YDR169C	STB3	1141	639.377	0.0238591	0.0214255	0.108	0.544591	0.816174
YDR170C	SEC7	1142	6243.36	0.121993	0.119675	0.193	0.653596	0.841789
YDR171W	HSP42	1143	1789.92	0.0893812	0.082052	0.182	0.634719	0.842038
YDR172W	SUP35	1144	45626.2	0.650847	0.611145	0.315	0.749107	0.877584
YDR173C	ARG82	1145	2721.97	0.0119261	0.0119261	0.111	0.570752	0.795759
YDR174W	HMO1	1146	13770.2	0.651798	0.535126	0.314	0.723348	0.872382
YDR175C	RSM24	1147	3148.83	0.0683084	0.0620923	0.136	0.608361	0.82345
YDR176W	NGG1	1148	2467.07	0.0408346	0.0408346	0.133	0.593039	0.807508
YDR177W	UBC1	1149	7745.42	0.716647	0.694431	0.158	0.610277	0.847842
YDR178W	SDH4	1150	7920.52	0.232785	0.2265	0.194	0.688827	0.832855
YDR179C	CSN9	1151	357.977	0.0187109	0.0144635	0.109	0.568394	0.827203
YDR179W-A		1152	258.916	#N/A	#N/A	0.132	0.618025	0.842849
YDR180W	SCC2	1153	3313.28	0.0221137	0.021207	0.141	0.599923	0.836141
YDR181C	SAS4	1154	768.103	0.0268891	0.0253564	0.132	0.579959	0.817107
YDR182W	CDC1	1155	582.594	0.119958	0.107842	0.12	0.578948	0.839814
YDR183W	PLP1	1156	2253.49	0.0323888	0.018656	0.126	0.594746	0.846553
YDR184C	ATC1	1157	845.819	0.094766	0.0689897	0.156	0.627593	0.860758
YDR185C	UPS3	1158	672.127	0.010492	0.00636867	0.116	0.602158	0.803147
YDR186C		1159	194.712	0.0205265	0.0124596	0.133	0.593763	0.833713
YDR187C		1160	#N/A	0.0185331	0.0183107	0.089	0.544716	0.784318
YDR188W	CCT6	1161	12400.9	0.412657	0.412657	0.177	0.60569	0.808583
YDR189W	SLY1	1162	4749.38	0.0891462	0.0820145	0.188	0.666081	0.851694
YDR190C	RVB1	1163	12605.8	0.388144	0.388144	0.19	0.652839	0.845708
YDR191W	HST4	1164	376.921	0.0210865	0.0206015	0.123	0.606099	0.825601
YDR192C	NUP42	1165	#N/A	0.0425303	0.0425303	0.092	0.583272	0.8041
YDR193W		1166	#N/A	0.0293443	0.0256469	0.083	0.506818	0.774645
YDR194C	MSS116	1167	7005	0.15044	0.132989	0.205	0.683553	0.852962
YDR195W	REF2	1168	7449.9	0.0285741	0.0213448	0.149	0.614127	0.81588
YDR196C	CAB5	1169	1655.88	0.11669	0.0722313	0.121	0.578519	0.807579
YDR197W	CBS2	1170	2126.49	0.0111663	0.00703477	0.132	0.608732	0.83369
YDR198C	RKM2	1171	768.103	0.0251328	0.0212372	0.125	0.588422	0.846268
YDR199W		1172	#N/A	0.00792479	0.00258348	0.098	0.546742	0.792007
YDR200C	VPS64	1173	376.921	0.0073612	0.0061466	0.121	0.586166	0.815878
YDR201W	SPC19	1174	1373.79	0.0959218	0.0537162	0.156	0.610028	0.86042
YDR202C	RAV2	1175	2858.47	0.0224623	0.0188683	0.141	0.602297	0.853858
YDR203W		1176	#N/A	0.00985705	0.00230655	0.082	0.481503	0.830239
YDR204W	COQ4	1177	#N/A	0.0473407	0.042796	0.124	0.584887	0.837878
YDR205W	MSC2	1178	1069.23	0.0144546	0.013515	0.116	0.60018	0.864216
YDR206W	EBS1	1179	#N/A	0.0256125	0.0186715	0.117	0.583059	0.82491
YDR207C	UME6	1180	216.634	0.0170888	0.0143546	0.145	0.626879	0.817939
YDR208W	MSS4	1181	#N/A	0.0256647	0.0204547	0.143	0.612218	0.823465
YDR209C		1182	#N/A	0.0335996	0.0266445	0.154	0.601744	0.803736
YDR210W		1183	13112.9	1.34942	0.883868	0.29	0.765224	0.965753
YDR211W	GCD6	1184	21332.2	0.133493	0.124816	0.198	0.673453	0.862221
YDR212W	TCP1	1185	9891.07	0.226558	0.226558	0.244	0.699738	0.826694
YDR213W	UPC2	1186	752.326	0.00788505	0.00387156	0.123	0.571189	0.847836
YDR214W	AHA1	1187	10929.5	0.206351	0.178287	0.17	0.615503	0.8069
YDR215C		1188	#N/A	0.0191637	0.012878	0.084	0.558074	0.772196
YDR216W	ADR1	1189	#N/A	0.00283273	0.00163449	0.154	0.641794	0.843108
YDR217C	RAD9	1190	400.27	0.00403298	0.00294408	0.121	0.580677	0.815789
YDR218C	SPR28	1191	2108.2	0.00410008	0.00279625	0.144	0.610994	0.820516
YDR219C	MFB1	1192	1363.73	0.0128375	0.0128375	0.111	0.591985	0.84468
YDR220C		1193	#N/A	0.0647014	0.0582313	0.107	0.630281	0.788642
YDR221W	GTB1	1194	9755.8	0.0152168	0.0147907	0.152	0.608357	0.821831
YDR222W		1195	1559.55	0.0396722	0.0317378	0.185	0.667314	0.846812
YDR223W	CRF1	1196	#N/A	0.00133318	0.000214642	0.104	0.552855	0.827097
YDR224C	HTB1	1197	12807.5	4.15925	3.65182	0.658	0.939928	0.871454
YDR225W	HTA1	1198	15705.5	4.54755	4.08825	0.654	0.927677	0.908665
YDR226W	ADK1	1199	37094.9	4.35011	4.11955	0.532	0.884392	0.909191
YDR227W	SIR4	1200	#N/A	0.0219038	0.0219038	0.136	0.579735	0.806167
YDR228C	PCF11	1201	2803.53	0.0424489	0.0373551	0.169	0.639453	0.848017
YDR229W	IVY1	1202	3276.05	0.0495861	0.0495861	0.107	0.535145	0.810474
YDR230W		1203	#N/A	0.0103614	0.00586453	0.095	0.517874	0.756521
YDR231C	COX20	1204	#N/A	0.0414511	0.0232126	0.114	0.599111	0.841363
YDR232W	HEM1	1205	14921.9	0.178853	0.174918	0.213	0.691887	0.858762
YDR233C	RTN1	1206	24101.5	2.08893	2.08893	0.398	0.805764	0.888652
YDR234W	LYS4	1207	14726.6	0.293665	0.258131	0.2	0.643609	0.823172
YDR235W	PRP42	1208	1730.47	0.0236612	0.0145753	0.131	0.601194	0.865753
YDR236C	FMN1	1209	830.424	0.0507488	0.01898	0.144	0.634447	0.793313
YDR237W	MRPL7	1210	2108.2	0.113348	0.10564	0.173	0.621325	0.816274
YDR238C	SEC26	1211	17816.5	0.289928	0.289928	0.218	0.67276	0.830475
YDR239C		1212	154.727	0.0310472	0.0274458	0.123	0.573361	0.818063
YDR240C	SNU56	1213	360.765	0.0105658	0.0102594	0.121	0.59319	0.853955
YDR241W	BUD26	1214	#N/A	#N/A	#N/A	0.092	0.598559	0.843542
YDR242W	AMD2	1215	#N/A	0.0139983	0.0056413	0.134	0.607241	0.844071
YDR243C	PRP28	1216	#N/A	0.0379828	0.0340706	0.162	0.617296	0.83922
YDR244W	PEX5	1217	2071.55	0.00999354	0.00886427	0.114	0.586332	0.833087
YDR245W	MNN10	1218	6278.44	0.199106	0.175611	0.127	0.625395	0.867138
YDR246W	TRS23	1219	3126.74	0.142631	0.136498	0.125	0.596535	0.844006
YDR247W	VHS1	1220	783.799	0.0142131	0.0109156	0.169	0.656716	0.837266
YDR248C		1221	1305.95	0.130326	0.029193	0.161	0.620097	0.834782
YDR249C		1222	#N/A	0.0227037	0.0185943	0.115	0.557838	0.831153
YDR250C		1223	#N/A	0.0333781	0.0152872	0.091	0.58807	0.85857
YDR251W	PAM1	1224	299.519	0.0825792	0.0783676	0.126	0.592152	0.857723
YDR252W	BTT1	1225	1822.45	0.0230905	0.0131385	0.121	0.622625	0.879471
YDR253C	MET32	1226	#N/A	0.0233912	0.0209585	0.122	0.584862	0.861764
YDR254W	CHL4	1227	606.198	0.00521775	0.00452901	0.104	0.558355	0.800677
YDR255C	RMD5	1228	#N/A	0.0101628	0.00659568	0.137	0.607098	0.839202
YDR256C	CTA1	1229	622.843	0.00203455	0.000368253	0.159	0.625496	0.825984
YDR257C	RKM4	1230	4011.05	0.0431376	0.0400317	0.171	0.6409	0.828393
YDR258C	HSP78	1231	4772.13	0.0732102	0.0700622	0.207	0.671436	0.83438
YDR259C	YAP6	1232	1350.09	0.0403993	0.0237548	0.13	0.596658	0.871995
YDR260C	SWM1	1233	#N/A	0.0480756	0.0427873	0.086	0.595776	0.833046
YDR261C	EXG2	1234	2408.22	0.119448	0.0785969	0.15	0.624696	0.82644
YDR262W		1235	4281.04	0.107416	0.0586492	0.118	0.569148	0.814791
YDR263C	DIN7	1236	#N/A	0.00479064	0.00374149	0.131	0.592622	0.791192
YDR264C	AKR1	1237	4071.95	0.103098	0.0995928	0.133	0.606218	0.810456
YDR265W	PEX10	1238	#N/A	0.0429789	0.0238103	0.138	0.601191	0.832712
YDR266C	HEL2	1239	2009.38	0.0617073	0.056709	0.171	0.652831	0.830965
YDR267C	CIA1	1240	5637.57	0.116732	0.100156	0.134	0.637533	0.818424
YDR268W	MSW1	1241	672.127	0.0241872	0.0126741	0.126	0.59534	0.808382
YDR269C		1242	#N/A	0.0168568	0.0161488	0.086	0.494432	0.861696
YDR270W	CCC2	1243	#N/A	0.044828	0.0282865	0.135	0.589485	0.809853
YDR271C		1244	#N/A	0.0268451	0.0143084	0.113	0.628171	0.80496
YDR272W	GLO2	1245	13731.2	0.264161	0.264161	0.154	0.629248	0.838627
YDR273W	DON1	1246	#N/A	0.0210495	0.0156188	0.136	0.598784	0.804866
YDR274C		1247	#N/A	0.00680466	0.00199377	0.074	0.510138	0.747021
YDR275W	BSC2	1248	921.776	0.0389784	0.0194892	0.116	0.565807	0.85455
YDR276C	PMP3	1249	#N/A	6.33376	4.16128	0.338	0.793806	0.907501
YDR277C	MTH1	1250	#N/A	0.00922064	0.0028584	0.115	0.563309	0.818416
YDR278C		1251	#N/A	0.0150731	0.00833542	0.098	0.59459	0.83637
YDR279W	RNH202	1252	2337.13	0.00959026	0.00871754	0.126	0.597066	0.811926
YDR280W	RRP45	1253	4802.93	0.120971	0.104277	0.136	0.587536	0.829133
YDR281C	PHM6	1254	#N/A	0.0590949	0.0237561	0.081	0.487467	0.844354
YDR282C		1255	#N/A	0.0292775	0.0265547	0.107	0.5706	0.833511
YDR283C	GCN2	1256	279.403	0.0155336	0.00689691	0.138	0.611048	0.846717
YDR284C	DPP1	1257	3037.98	0.128424	0.11327	0.156	0.631354	0.855156
YDR285W	ZIP1	1258	390.973	0.0147683	0.0092745	0.146	0.576416	0.818311
YDR286C		1259	#N/A	0.0602792	0.0376142	0.134	0.597875	0.849046
YDR287W	INM2	1260	#N/A	0.0391267	0.0325925	0.123	0.593442	0.795905
YDR288W	NSE3	1261	2537.22	0.021079	0.0177907	0.122	0.588014	0.840663
YDR289C	RTT103	1262	3930.3	0.033153	0.00828826	0.156	0.629039	0.834102
YDR290W		1263	#N/A	#N/A	#N/A	0.18	0.717698	0.897391
YDR291W	HRQ1	1264	258.916	0.0268643	0.0183483	0.141	0.618548	0.83949
YDR292C	SRP101	1265	2506.17	0.121435	0.119371	0.149	0.617272	0.829057
YDR293C	SSD1	1266	2967.57	0.046874	0.0402648	0.186	0.657464	0.847833
YDR294C	DPL1	1267	8414.58	0.139798	0.139798	0.161	0.641559	0.840835
YDR295C	HDA2	1268	1498.3	0.00526484	0.00520693	0.128	0.584333	0.833051
YDR296W	MHR1	1269	2606.88	#N/A	#N/A	0.107	0.514464	0.817354
YDR297W	SUR2	1270	54278.1	0.361352	0.335696	0.209	0.704898	0.848097
YDR298C	ATP5	1271	18039.4	0.263113	0.237854	0.232	0.696988	0.834805
YDR299W	BFR2	1272	9218.52	0.143149	0.136278	0.206	0.668517	0.83775
YDR300C	PRO1	1273	7370.29	0.118306	0.118306	0.198	0.677558	0.829164
YDR301W	CFT1	1274	2475.17	0.0211452	0.0182272	0.153	0.622699	0.835942
YDR302W	GPI11	1275	#N/A	0.152317	0.128708	0.147	0.640988	0.859259
YDR303C	RSC3	1276	1753.19	0.027358	0.0209015	0.154	0.625068	0.850898
YDR304C	CPR5	1277	13586.4	0.697781	0.637074	0.261	0.727423	0.863596
YDR305C	HNT2	1278	1923.06	0.0622967	0.0467848	0.157	0.617452	0.841401
YDR306C		1279	#N/A	0.0303965	0.0229189	0.124	0.589406	0.811847
YDR307W	PMT7	1280	#N/A	0.0600489	0.0600489	0.137	0.621644	0.8458
YDR308C	SRB7	1281	1390.9	0.160181	0.0906627	0.144	0.548382	0.876743
YDR309C	GIC2	1282	1126.76	0.153205	0.125168	0.152	0.577855	0.826453
YDR310C	SUM1	1283	148.811	0.0193168	0.0158977	0.134	0.594665	0.819585
YDR311W	TFB1	1284	5145.4	0.0369857	0.026001	0.192	0.656172	0.852831
YDR312W	SSF2	1285	3093.57	0.0865728	0.0842353	0.16	0.611471	0.794454
YDR313C	PIB1	1286	194.712	0.0108563	0.00626408	0.12	0.565512	0.855233
YDR314C	RAD34	1287	78.624	0.00740979	0.00337886	0.143	0.620807	0.822746
YDR315C	IPK1	1288	#N/A	0.0156168	0.0141019	0.119	0.622211	0.864516
YDR316W	OMS1	1289	503.708	0.0211063	0.0184047	0.15	0.632696	0.804035
YDR317W	HIM1	1290	#N/A	0.0107123	0.00881621	0.133	0.608321	0.816851
YDR318W	MCM21	1291	951.716	0.0386554	0.0260924	0.132	0.597809	0.838508
YDR319C		1292	#N/A	0.0274892	0.0148167	0.118	0.605842	0.851304
YDR320C	SWA2	1293	768.103	0.0229454	0.0181957	0.151	0.628474	0.865688
YDR321W	ASP1	1295	6164.62	0.371677	0.349377	0.221	0.699471	0.861021
YDR322W	MRPL35	1297	7696.48	0.0914685	0.0914685	0.157	0.605365	0.823029
YDR323C	PEP7	1298	768.103	0.0164074	0.015784	0.128	0.598647	0.856971
YDR324C	UTP4	1299	3772.18	0.126095	0.126095	0.169	0.640552	0.84937
YDR325W	YCG1	1300	1923.06	0.0315082	0.0265929	0.132	0.580818	0.847167
YDR326C	YSP2	1301	2108.2	0.0353361	0.0353361	0.146	0.618308	0.842032
YDR327W		1302	#N/A	0.0483201	0.0356119	0.101	0.518299	0.82833
YDR328C	SKP1	1303	7265.58	1.08097	1.02908	0.193	0.611345	0.810202
YDR329C	PEX3	1304	1756.32	0.0544774	0.0507185	0.098	0.52076	0.832367
YDR330W	UBX5	1305	6630.43	0.0145601	0.0128565	0.16	0.622393	0.843362
YDR331W	GPI8	1306	1564.44	0.0288171	0.0259353	0.129	0.599449	0.8482
YDR332W	IRC3	1307	172.148	0.00394276	0.00218429	0.118	0.57929	0.797388
YDR333C		1308	338.778	0.0389814	0.0321597	0.154	0.626949	0.858493
YDR334W	SWR1	1309	655.803	0.032179	0.0288323	0.145	0.598722	0.82874
YDR335W	MSN5	1310	3497.22	0.0493329	0.0484449	0.154	0.62235	0.835784
YDR336W		1311	#N/A	0.0224269	0.0159455	0.129	0.5715	0.777724
YDR337W	MRPS28	1312	6964.27	0.0800343	0.0697099	0.132	0.599302	0.813989
YDR338C		1313	194.712	0.0190361	0.014753	0.118	0.581972	0.827925
YDR339C	FCF1	1314	#N/A	0.283722	0.241732	0.154	0.626932	0.8367
YDR340W		1315	#N/A	0.00762685	0.00634554	0.09	0.54838	0.779819
YDR341C		1316	18397.6	0.870898	0.870898	0.285	0.757299	0.860938
YDR342C	HXT7	1317	4730.08	1.10475	1.10475	0.519	0.869947	0.908547
YDR343C	HXT6	1318	2108.2	1.18754	1.18754	0.519	0.869947	0.908444
YDR344C		1319	#N/A	0.00926976	0.00481101	0.103	0.599702	0.808717
YDR345C	HXT3	1320	20758.3	1.59555	1.59555	0.494	0.869037	0.907014
YDR346C	SVF1	1321	26572.2	0.262622	0.258683	0.254	0.713911	0.866307
YDR347W	MRP1	1322	2835.84	0.11258	0.0793689	0.102	0.558687	0.795765
YDR348C	PAL1	1323	1484.98	0.0531293	0.0469663	0.146	0.613846	0.84867
YDR349C	YPS7	1324	148.811	0.0648102	0.0553479	0.116	0.573776	0.832751
YDR350C	ATP22	1325	#N/A	0.0133399	0.00945797	0.106	0.556469	0.810572
YDR351W	SBE2	1326	#N/A	0.0105648	0.00868426	0.111	0.565392	0.829152
YDR352W		1327	6348.36	0.0492914	0.0377572	0.104	0.566219	0.846721
YDR353W	TRR1	1328	158147	1.80312	1.80132	0.315	0.775564	0.85375
YDR354W	TRP4	1329	2737.56	0.0889403	0.0853827	0.142	0.614475	0.809493
YDR355C		1330	#N/A	0.0105754	0.00504446	0.071	0.489931	0.806387
YDR356W	SPC110	1331	279.403	0.00595051	0.00238616	0.153	0.593037	0.820298
YDR357C	CNL1	1332	589.438	0.219331	0.086197	0.136	0.598927	0.80876
YDR358W	GGA1	1333	1835.25	0.0256205	0.0256205	0.141	0.590724	0.817502
YDR359C	EAF1	1334	#N/A	0.00607932	0.00546531	0.117	0.565339	0.837825
YDR360W	OPI7	1335	#N/A	0.00792281	0.00651255	0.063	0.460201	0.74893
YDR361C	BCP1	1336	4952.24	0.186491	0.183507	0.212	0.687047	0.859051
YDR362C	TFC6	1337	1125.07	0.0169622	0.0164533	0.11	0.572287	0.818396
YDR363W	ESC2	1338	1885.49	0.0119249	0.00961145	0.144	0.603201	0.827603
YDR363W-A	SEM1	1339	4951.79	#N/A	#N/A	0.188	0.67023	0.845578
YDR364C	CDC40	1340	1629.89	0.0331849	0.0246232	0.136	0.607287	0.820294
YDR365C	ESF1	1341	1835.25	0.153119	0.150669	0.229	0.676331	0.831374
YDR366C		1342	#N/A	0.00877956	0.00650566	0.101	0.572811	0.88508
YDR367W	KEI1	1343	3421.78	0.0472794	0.0343248	0.158	0.638237	0.869901
YDR368W	YPR1	1344	15171.4	0.346227	0.345881	0.26	0.730453	0.848075
YDR369C	XRS2	1345	357.977	0.00315269	0.00315269	0.14	0.607839	0.820268
YDR370C		1346	1040.17	0.0271344	0.0150053	0.121	0.593055	0.820885
YDR371W	CTS2	1347	3049.11	0.00836426	0.00748601	0.137	0.640152	0.821629
YDR372C	VPS74	1348	4202.47	0.0778232	0.073932	0.183	0.662183	0.841516
YDR373W	FRQ1	1349	7157.3	0.0988039	0.0783515	0.15	0.623233	0.822218
YDR374C		1350	#N/A	0.0034023	0.00299743	0.164	0.648542	0.836427
YDR375C	BCS1	1351	1985.27	0.0163429	0.0140385	0.147	0.645298	0.84463
YDR376W	ARH1	1352	1600.22	0.0105385	0.00997998	0.15	0.630454	0.833321
YDR377W	ATP17	1353	8807.04	0.28344	0.205777	0.209	0.760077	0.852157
YDR378C	LSM6	1354	4837.05	0.166266	0.0566967	0.128	0.594341	0.843098
YDR379W	RGA2	1356	253.731	0.0124788	0.0101203	0.116	0.570249	0.829896
YDR380W	ARO10	1357	5435.26	0.127307	0.111521	0.16	0.652994	0.826319
YDR381W	YRA1	1359	5314.2	0.688663	0.292682	0.282	0.733114	0.86244
YDR382W	RPP2B	1360	320099	31.1536	14.7045	0.762	1.00166	0.904352
YDR383C	NKP1	1361	#N/A	0.0280645	0.0070442	0.107	0.550754	0.855409
YDR384C	ATO3	1362	#N/A	0.375274	0.356511	0.127	0.608648	0.840723
YDR385W	EFT2	1363	78101.3	6.44159	6.44159	0.8	0.969708	0.920206
YDR386W	MUS81	1364	299.519	0.00535044	0.00535044	0.118	0.55955	0.810985
YDR387C		1365	#N/A	0.00930053	0.00685449	0.123	0.59743	0.844958
YDR388W	RVS167	1366	10758.1	0.557126	0.553226	0.177	0.648097	0.831205
YDR389W	SAC7	1367	1417.94	0.0370345	0.0262204	0.126	0.587472	0.828511
YDR390C	UBA2	1368	11563.4	0.0624936	0.0510573	0.151	0.628823	0.843061
YDR391C		1369	6024.12	0.084288	0.0790621	0.169	0.659848	0.863988
YDR392W	SPT3	1370	1707.57	0.0535944	0.04652	0.135	0.591116	0.825589
YDR393W	SHE9	1371	279.403	#N/A	#N/A	0.146	0.595608	0.81924
YDR394W	RPT3	1372	9095.43	0.140604	0.133714	0.209	0.659611	0.865799
YDR395W	SXM1	1373	11603.7	0.127278	0.12155	0.196	0.659165	0.866285
YDR396W		1374	#N/A	0.0234781	0.0112695	0.207	0.667455	0.88337
YDR397C	NCB2	1375	2948.57	0.178035	0.0795819	0.113	0.548084	0.85094
YDR398W	UTP5	1376	33119.4	0.246411	0.227683	0.167	0.629326	0.863713
YDR399W	HPT1	1377	22798.3	0.773288	0.636416	0.286	0.724337	0.889129
YDR400W	URH1	1378	#N/A	0.0446685	0.0348861	0.138	0.621214	0.826714
YDR401W		1379	#N/A	0.00751927	0.00493264	0.114	0.561648	0.779499
YDR402C	DIT2	1380	#N/A	0.00933489	0.00690782	0.135	0.596595	0.80318
YDR403W	DIT1	1381	#N/A	0.00308656	0.00219455	0.167	0.656047	0.824881
YDR404C	RPB7	1382	4263.36	0.21445	0.187	0.152	0.597796	0.80088
YDR405W	MRP20	1383	2169.06	0.0302028	0.021897	0.086	0.509883	0.764628
YDR406W	PDR15	1384	5314.2	0.0104602	0.0083263	0.183	0.660498	0.830546
YDR407C	TRS120	1385	258.916	0.0131872	0.00752987	0.142	0.60524	0.844933
YDR408C	ADE8	1386	4110.58	0.158965	0.129238	0.119	0.563845	0.854781
YDR409W	SIZ1	1387	148.811	0.0116066	0.0112816	0.116	0.575667	0.827403
YDR410C	STE14	1388	2687.57	0.119525	0.0902415	0.116	0.59133	0.82783
YDR411C	DFM1	1389	#N/A	0.114765	0.110634	0.103	0.587575	0.801341
YDR412W	RRP17	1390	2948.57	0.0924832	0.0893388	0.16	0.602453	0.825517
YDR413C		1391	#N/A	0.0222625	0.0187228	0.128	0.607775	0.846019
YDR414C	ERD1	1392	#N/A	0.0189453	0.0109883	0.108	0.570214	0.852722
YDR415C		1393	#N/A	0.0397598	0.0378116	0.143	0.600346	0.8234
YDR416W	SYF1	1394	2169.06	0.0227652	0.0213765	0.133	0.592895	0.836107
YDR417C		1395	#N/A	0.0149099	0.0116596	0.082	0.589287	0.795261
YDR418W	RPL12B	1396	41084	3.16179	2.36502	0.766	0.966259	0.909973
YDR419W	RAD30	1397	1860.34	0.0125826	0.0103681	0.111	0.568249	0.813437
YDR420W	HKR1	1398	#N/A	0.0147182	0.0146299	0.099	0.507884	0.817723
YDR421W	ARO80	1399	1213.75	0.00573511	0.00363606	0.115	0.565177	0.814315
YDR422C	SIP1	1400	622.843	0.0124424	0.00980462	0.129	0.59807	0.842842
YDR423C	CAD1	1401	1365.52	0.0385557	0.0338905	0.111	0.554728	0.812228
YDR424C	DYN2	1402	2161.83	0.534284	0.393768	0.164	0.666535	0.841601
YDR425W	SNX41	1403	1797.08	0.00966661	0.00786862	0.152	0.608975	0.841613
YDR426C		1404	#N/A	#N/A	#N/A	0.205	0.729984	0.913942
YDR427W	RPN9	1405	8880.07	0.383481	0.37236	0.218	0.711246	0.895241
YDR428C	BNA7	1406	#N/A	0.0358587	0.0292966	0.142	0.590046	0.840233
YDR429C	TIF35	1407	9632.71	0.874899	0.811032	0.249	0.708627	0.870055
YDR430C	CYM1	1408	4123.76	0.0254083	0.0192849	0.15	0.619378	0.840726
YDR431W		1409	#N/A	0.0197296	0.0197296	0.098	0.650118	0.87166
YDR432W	NPL3	1410	47344.8	0.342748	0.33178	0.359	0.808605	0.913744
YDR433W		1411	#N/A	2.29653	2.28505	0.091	0.436406	0.723384
YDR434W	GPI17	1412	7523.61	0.196759	0.178067	0.144	0.625702	0.870515
YDR435C	PPM1	1413	#N/A	0.0283024	0.024142	0.122	0.590721	0.812993
YDR436W	PPZ2	1414	1952.7	0.00448147	0.00309669	0.109	0.567222	0.796703
YDR437W	GPI19	1415	752.326	0.00597673	0.0049308	0.101	0.582091	0.919845
YDR438W	THI74	1416	#N/A	0.00221107	0.00117187	0.113	0.555615	0.806472
YDR439W	LRS4	1417	1390.9	0.0103679	0.0073716	0.104	0.547239	0.8437
YDR440W	DOT1	1418	2156.93	0.00634401	0.00487854	0.126	0.576979	0.838978
YDR441C	APT2	1419	936.776	0.120192	0.051322	0.139	0.585064	0.812347
YDR442W		1420	#N/A	0.0128377	0.00884514	0.068	0.516262	0.822815
YDR443C	SSN2	1421	#N/A	0.00317077	0.00153782	0.125	0.596625	0.826763
YDR444W		1422	2071.55	0.00921063	0.00670534	0.106	0.562674	0.808484
YDR445C		1423	#N/A	0.0140399	0.0139557	0.111	0.616165	0.817432
YDR446W	ECM11	1424	#N/A	0.00739207	0.0066159	0.112	0.554104	0.803345
YDR447C	RPS17B	1425	31030.1	6.72981	4.89257	0.757	0.954436	0.908499
YDR448W	ADA2	1426	1720.43	0.0907289	0.0721295	0.119	0.578499	0.851554
YDR449C	UTP6	1427	7523.61	0.154153	0.139662	0.181	0.652884	0.846371
YDR450W	RPS18A	1428	33923.3	8.46495	7.13596	0.775	0.96739	0.912627
YDR451C	YHP1	1429	#N/A	0.0468802	0.0153767	0.133	0.536564	0.798849
YDR452W	PPN1	1430	1213.75	0.130369	0.101297	0.149	0.619068	0.804135
YDR453C	TSA2	1431	5069.28	0.0559973	0.0366782	0.273	0.775909	0.856403
YDR454C	GUK1	1432	20507.3	1.66179	0.636465	0.314	0.77063	0.880945
YDR455C		1433	#N/A	0.0194469	0.0191747	0.107	0.544721	0.827622
YDR456W	NHX1	1434	521.132	0.0505412	0.0477109	0.156	0.645253	0.864653
YDR457W	TOM1	1435	2836.09	0.037691	0.0370125	0.155	0.616599	0.839157
YDR458C	HEH2	1436	1253.62	0.0115228	0.0111656	0.129	0.557205	0.796949
YDR459C	PFA5	1437	#N/A	0.0149208	0.00744547	0.117	0.569138	0.818537
YDR460W	TFB3	1438	3049.11	0.0372429	0.0370194	0.141	0.572446	0.806444
YDR461W	MFA1	1439	28940.6	4.85643	2.56905	0.557	0.948713	0.94036
YDR462W	MRPL28	1440	6278.44	0.118099	0.072867	0.109	0.553249	0.835217
YDR463W	STP1	1441	1708.58	0.0892191	0.0823492	0.145	0.60341	0.851039
YDR464W	SPP41	1442	#N/A	0.0679035	0.0667491	0.141	0.592816	0.798689
YDR465C	RMT2	1443	2957.38	0.203376	0.184055	0.176	0.641089	0.831949
YDR466W	PKH3	1444	#N/A	0.0344044	0.0319272	0.108	0.57021	0.831828
YDR467C		1445	#N/A	0.0988609	0.078891	0.095	0.597387	0.837577
YDR468C	TLG1	1446	2108.2	0.0802506	0.0770406	0.187	0.647252	0.879224
YDR469W	SDC1	1447	936.776	0.0612185	0.0369148	0.106	0.588788	0.848434
YDR470C	UGO1	1448	#N/A	0.0268041	0.0234	0.146	0.623649	0.835272
YDR471W	RPL27B	1449	23424.2	2.38788	1.94851	0.517	0.852198	0.885643
YDR472W	TRS31	1450	8349.1	0.122449	0.0956326	0.129	0.617586	0.842847
YDR473C	PRP3	1451	432.397	0.0327191	0.0325228	0.13	0.592762	0.818791
YDR475C	JIP4	1452	2132.63	0.66116	0.66116	0.114	0.559844	0.823839
YDR476C		1453	2120.45	0.074716	0.0724745	0.099	0.509846	0.815661
YDR477W	SNF1	1454	1348.82	0.10662	0.100756	0.188	0.662986	0.852839
YDR478W	SNM1	1455	172.148	0.0481071	0.0379565	0.109	0.580511	0.793488
YDR479C	PEX29	1456	5040.26	0.0304133	0.0247868	0.109	0.553229	0.853528
YDR480W	DIG2	1457	1308.97	0.0128464	0.00511288	0.135	0.597163	0.835512
YDR481C	PHO8	1458	5644.3	0.203603	0.203399	0.159	0.61304	0.853939
YDR482C	CWC21	1459	555.549	0.0622444	0.0356038	0.056	0.396728	0.736994
YDR483W	KRE2	1460	11329	0.677357	0.677357	0.279	0.753875	0.868223
YDR484W	VPS52	1461	3126.74	0.0075923	0.00569422	0.144	0.619048	0.861095
YDR485C	VPS72	1462	357.977	0.027496	0.027496	0.137	0.567106	0.837385
YDR486C	VPS60	1463	2108.25	0.0842145	0.0735193	0.136	0.602636	0.889589
YDR487C	RIB3	1464	9981.56	0.23546	0.187897	0.198	0.694789	0.847653
YDR488C	PAC11	1465	752.326	0.00474774	0.00152877	0.08	0.505434	0.774892
YDR489W	SLD5	1466	#N/A	0.0303671	0.0264193	0.164	0.626456	0.839991
YDR490C	PKH1	1467	#N/A	0.0416612	0.0349121	0.108	0.568609	0.802697
YDR491C		1468	#N/A	0.0199087	0.0191721	0.081	0.513456	0.786237
YDR492W	IZH1	1469	#N/A	0.451325	0.394006	0.193	0.662218	0.869424
YDR493W	MZM1	1470	279.403	0.113617	0.0621483	0.121	0.580763	0.818435
YDR494W	RSM28	1471	#N/A	0.0919329	0.0768559	0.129	0.576957	0.812156
YDR495C	VPS3	1472	2186.84	0.0051306	0.0051306	0.125	0.584193	0.816334
YDR496C	PUF6	1473	12916.6	0.224107	0.215143	0.247	0.698988	0.847472
YDR497C	ITR1	1474	#N/A	0.35317	0.350345	0.195	0.650616	0.831212
YDR498C	SEC20	1475	4910.37	0.0614232	0.0522098	0.14	0.581571	0.801257
YDR499W	LCD1	1476	606.198	0.0101806	0.00119114	0.119	0.573095	0.843501
YDR500C	RPL37B	1477	19673.2	21.4672	8.93035	0.711	0.956583	0.937946
YDR501W	PLM2	1478	#N/A	0.00903003	0.00184213	0.141	0.569963	0.789717
YDR502C	SAM2	1479	26797.2	0.488804	0.487826	0.498	0.856657	0.903226
YDR503C	LPP1	1480	299.519	0.0330293	0.0309485	0.111	0.587555	0.886026
YDR504C	SPG3	1481	#N/A	0.299267	0.251683	0.21	0.748627	0.856439
YDR505C	PSP1	1482	258.916	0.0242416	0.020872	0.148	0.653582	0.860092
YDR506C	GMC1	1483	589.438	0.0247971	0.0224909	0.141	0.625252	0.822203
YDR507C	GIN4	1484	736.465	0.137578	0.133313	0.158	0.60896	0.822139
YDR508C	GNP1	1485	6371.32	0.385028	0.360386	0.196	0.671739	0.811107
YDR509W		1486	#N/A	#N/A	#N/A	0.149	0.657683	0.810965
YDR510W	SMT3	1487	4744.12	0.742778	0.443438	0.306	0.695278	0.894966
YDR511W	ACN9	1488	194.712	0.0985435	0.0524252	0.135	0.559653	0.864657
YDR512C	EMI1	1489	#N/A	0.0510807	0.0312614	0.077	0.520306	0.789431
YDR513W	GRX2	1490	20383.9	0.354008	0.247806	0.212	0.700085	0.870637
YDR514C		1491	124.51	0.0491055	0.0477305	0.11	0.58499	0.823524
YDR515W	SLF1	1492	861.143	0.0134537	0.012633	0.156	0.65241	0.849135
YDR516C	EMI2	1493	8558.46	0.130577	0.128618	0.178	0.638376	0.855957
YDR517W	GRH1	1494	2733.41	0.0982284	0.0781898	0.129	0.55603	0.824181
YDR518W	EUG1	1495	2108.2	0.0678022	0.0678022	0.2	0.685203	0.869579
YDR519W	FPR2	1496	4559.54	0.594076	0.406348	0.189	0.71197	0.858253
YDR520C	URC2	1497	936.776	0.0112656	0.0094631	0.118	0.593812	0.819379
YDR521W		1498	#N/A	0.0211892	0.017248	0.122	0.595222	0.869347
YDR522C	SPS2	1499	238.012	0.0075228	0.00658245	0.16	0.621587	0.813004
YDR523C	SPS1	1500	#N/A	0.00431355	0.00324379	0.142	0.606575	0.825715
YDR524C-A		1501	#N/A	0.112499	#N/A	#N/A	#N/A	#N/A
YDR524C	AGE1	1502	395.628	#N/A	#N/A	0.145	0.639475	0.835498
YDR525W	API2	1504	#N/A	0.0246841	0.0246841	0.082	0.593358	0.75286
YDR525W-A	SNA2	1505	20406.6	#N/A	#N/A	0.137	0.629368	0.890124
YDR526C		1506	#N/A	0.00901251	0.00745335	0.103	0.523	0.81465
YDR527W	RBA50	1507	1398.28	0.0480462	0.0389175	0.162	0.632018	0.811784
YDR528W	HLR1	1508	258.916	0.0166103	0.00853771	0.142	0.588925	0.848253
YDR529C	QCR7	1509	7457.27	0.516374	0.516374	0.197	0.641764	0.898086
YDR530C	APA2	1510	1771.62	0.0251995	0.00985302	0.141	0.587181	0.823238
YDR531W	CAB1	1511	6185.58	0.082065	0.06557	0.142	0.639729	0.837251
YDR532C	KRE28	1512	376.921	0.015572	0.0148557	0.111	0.547707	0.823832
YDR533C	HSP31	1513	3454.44	0.486875	0.415791	0.236	0.733147	0.823489
YDR534C	FIT1	1514	#N/A	0.0158284	0.00797751	0.259	0.678318	0.832329
YDR535C		1515	#N/A	0.0079242	0.00515073	0.095	0.557473	0.787377
YDR536W	STL1	1516	#N/A	0.0100496	0.0087733	0.188	0.682722	0.857656
YDR537C		1517	#N/A	0.00739106	0.00500375	0.099	0.572977	0.827762
YDR538W	PAD1	1518	1746.07	0.0736821	0.0512091	0.133	0.601819	0.827969
YDR539W	FDC1	1519	861.143	0.0458821	0.0438174	0.158	0.617627	0.841215
YDR540C	IRC4	1520	172.148	0.00927656	0.0057793	0.144	0.6134	0.780773
YDR541C		1521	#N/A	0.0112125	0.00468684	0.181	0.661346	0.845449
YDR542W	PAU10	1522	2108.2	0.739156	0.261661	0.625	0.914273	0.906127
YDR543C		1523	#N/A	0.0475608	0.0263487	0.131	0.646117	0.859234
YDR544C		1524	#N/A	0.0146617	0.00233121	0.185	0.621574	0.909664
YDR545W	YRF1-1	1525	#N/A	#N/A	#N/A	0.104	0.54467	0.787064
YEL001C	IRC22	1526	4608.55	0.398765	0.32619	0.16	0.659617	0.833609
YEL002C	WBP1	1527	12766.6	0.248133	0.247637	0.174	0.657196	0.808305
YEL003W	GIM4	1528	1655.88	0.562616	0.496227	0.152	0.62558	0.827262
YEL004W	YEA4	1529	#N/A	0.0295253	0.0118396	0.101	0.57277	0.820135
YEL005C	VAB2	1530	#N/A	0.01899	0.0121536	0.119	0.581922	0.828
YEL006W	YEA6	1531	1629.89	#N/A	#N/A	0.107	0.589014	0.823038
YEL007W	MIT1	1532	1707.57	0.078068	0.0559748	0.141	0.648634	0.867793
YEL008W		1533	#N/A	0.0227883	0.0189599	0.097	0.620911	0.826284
YEL009C-A		1534	#N/A	0.1294	#N/A	0.128	0.557102	0.785054
YEL009C	GCN4	1535	#N/A	#N/A	#N/A	0.233	0.680849	0.830461
YEL010W		1536	#N/A	0.00745806	0.00641393	0.079	0.50545	0.781185
YEL011W	GLC3	1537	1666.96	0.00886463	0.00362563	0.177	0.666395	0.854759
YEL012W	UBC8	1538	1590.7	0.064172	0.0616693	0.132	0.610235	0.894154
YEL013W	VAC8	1539	4348.66	0.123345	0.120878	0.186	0.672671	0.856608
YEL014C		1540	#N/A	0.0362016	0.0193317	0.108	0.627039	0.897123
YEL015W	EDC3	1541	2225.64	0.0528505	0.0524277	0.153	0.61879	0.848554
YEL016C	NPP2	1542	#N/A	0.00957993	0.00657183	0.114	0.582786	0.804551
YEL017C-A	PMP2	1543	74715.5	#N/A	#N/A	0.544	0.909604	0.950198
YEL017W	GTT3	1544	1295.19	0.0424567	0.0339229	0.124	0.581502	0.824715
YEL018W	EAF5	1546	936.776	0.0882824	0.0870464	0.117	0.545665	0.823993
YEL019C	MMS21	1547	2801.8	0.00632256	0.0062214	0.161	0.633093	0.858323
YEL020C		1548	#N/A	0.0281328	0.0206494	0.116	0.572047	0.803952
YEL021W	URA3	1550	#N/A	0.0490441	0.0471314	0.18	0.675398	0.829965
YEL022W	GEA2	1551	7696.48	0.0824295	0.0072538	0.154	0.616188	0.839792
YEL023C		1552	#N/A	0.00430388	0.001657	0.13	0.612641	0.815959
YEL024W	RIP1	1553	2108.2	0.303502	0.283167	0.327	0.770074	0.863304
YEL025C		1554	#N/A	0.00389974	0.00200447	0.128	0.590793	0.822241
YEL026W	SNU13	1555	16670.1	3.34869	2.71244	0.635	0.929663	0.917947
YEL027W	VMA3	1556	8450.96	6.86825	5.74186	0.584	0.87866	0.927236
YEL028W		1557	#N/A	0.0495445	0.0394374	0.108	0.554934	0.791577
YEL029C	BUD16	1558	#N/A	0.0182131	0.0144066	0.14	0.610443	0.805381
YEL030W	ECM10	1560	20225.8	0.0106094	0.0086148	0.202	0.672016	0.811824
YEL031W	SPF1	1561	6485.52	0.437231	0.375582	0.257	0.72503	0.858029
YEL032W	MCM3	1562	14299.2	0.0912716	0.0805016	0.184	0.628499	0.825713
YEL033W	MTC7	1563	#N/A	0.104613	0.0918504	0.072	0.522886	0.768961
YEL034W	HYP2	1565	47001.1	9.06643	8.23232	0.814	0.997368	0.940966
YEL035C	UTR5	1566	#N/A	0.00759192	0.00666571	0.074	0.506639	0.757546
YEL036C	ANP1	1567	3014.69	0.388448	0.385341	0.157	0.602227	0.824013
YEL037C	RAD23	1568	8324.92	0.287646	0.283332	0.164	0.641153	0.797844
YEL038W	UTR4	1569	2847.16	0.157184	0.12952	0.126	0.577179	0.785382
YEL039C	CYC7	1570	1308.97	0.0931518	0.0769434	0.183	0.643668	0.8459
YEL040W	UTR2	1571	2108.2	1.41857	1.41857	0.235	0.720438	0.874445
YEL041W	YEF1	1572	299.519	0.00762182	0.00490845	0.11	0.564431	0.812427
YEL042W	GDA1	1573	7616.21	0.225871	0.225871	0.227	0.707791	0.840044
YEL043W		1574	148.811	0.0303171	0.0195545	0.149	0.606172	0.845203
YEL044W	IES6	1575	1720.43	0.215599	0.203741	0.106	0.585913	0.787135
YEL045C		1576	#N/A	0.0290977	0.0286322	0.101	0.587093	0.773718
YEL046C	GLY1	1577	62022.1	0.886995	0.84708	0.33	0.755368	0.864724
YEL047C		1578	15661.1	0.18403	0.177037	0.26	0.730114	0.858788
YEL048C	TCA17	1579	8655.81	0.0144579	0.00456869	0.144	0.592734	0.855216
YEL049W	PAU2	1580	2108.2	0.169668	0.0727876	0.604	0.902962	0.912897
YEL050C	RML2	1581	1577.59	0.124444	0.115111	0.172	0.633901	0.794937
YEL051W	VMA8	1582	8050.63	0.324411	0.31922	0.322	0.750267	0.872397
YEL052W	AFG1	1583	3573.31	0.0534003	0.0368462	0.139	0.601397	0.811308
YEL053C	MAK10	1584	1972.87	0.0104575	0.0100079	0.153	0.635065	0.857202
YEL054C	RPL12A	1586	50172.4	2.20903	1.8092	0.605	0.91642	0.897317
YEL055C	POL5	1587	5119.62	0.0785607	0.0775395	0.153	0.617986	0.819876
YEL056W	HAT2	1588	#N/A	0.129311	0.129311	0.15	0.625644	0.861439
YEL057C		1589	#N/A	0.0355863	0.034839	0.154	0.626659	0.832439
YEL058W	PCM1	1590	12894.1	0.351043	0.346129	0.156	0.600584	0.794258
YEL059C-A	SOM1	1591	357.977	#N/A	#N/A	0.083	0.519995	0.766078
YEL059W	HHY1	1592	#N/A	0.0122609	0.0106792	0.087	0.527714	0.780463
YEL060C	PRB1	1593	2108.2	0.153899	0.149436	0.3	0.735293	0.856959
YEL061C	CIN8	1594	1173.11	0.0020713	0.000961085	0.142	0.612666	0.8365
YEL062W	NPR2	1595	319.3	0.00753638	0.00551663	0.132	0.604333	0.863604
YEL063C	CAN1	1596	#N/A	0.0274457	0.0134209	0.218	0.705314	0.858848
YEL064C	AVT2	1597	#N/A	0.0160998	0.0118816	0.12	0.59234	0.835643
YEL065W	SIT1	1598	#N/A	0.230704	0.224013	0.191	0.680977	0.858067
YEL066W	HPA3	1599	1155.25	0.107855	0.0981479	0.141	0.611128	0.843765
YEL067C		1600	#N/A	0.00800396	0.00248123	0.089	0.535684	0.776082
YEL068C		1601	951.716	0.0575151	0.0301954	0.129	0.662141	0.83569
YEL069C	HXT13	1602	#N/A	0.00216786	0.00106009	0.193	0.629556	0.812368
YEL070W	DSF1	1603	124.51	0.0100771	0.00978484	0.259	0.697984	0.847237
YEL071W	DLD3	1604	22576.7	0.306425	0.301522	0.22	0.68365	0.850782
YEL072W	RMD6	1605	#N/A	0.0078806	0.00276609	0.124	0.601997	0.85854
YEL073C		1606	#N/A	0.0161433	0.0069739	0.098	0.617067	0.904081
YEL074W		1607	#N/A	0.0136639	0.00591646	0.11	0.551842	0.805243
YEL075C		1608	#N/A	0.050479	0.00560316	0.157	0.586759	0.786873
YEL076C		1610	#N/A	0.0140928	0.0073987	0.115	0.564704	0.798353
YEL076C-A		1611	#N/A	#N/A	#N/A	0.108	0.549749	0.804851
YEL077C		1612	#N/A	0.0466344	0.0123115	0.105	0.551658	0.794049
YER001W	MNN1	1613	1784.37	0.185247	0.172835	0.164	0.638944	0.826628
YER002W	NOP16	1614	2864.13	0.427145	0.427145	0.18	0.627192	0.833405
YER003C	PMI40	1615	10708.4	0.342524	0.342524	0.288	0.734179	0.861465
YER004W	FMP52	1616	2526.34	0.264712	0.257829	0.119	0.603414	0.82892
YER005W	YND1	1617	450.486	0.0612317	0.046781	0.119	0.603705	0.844781
YER006W	NUG1	1619	8512.08	0.372888	0.366922	0.21	0.675134	0.844844
YER007C-A	TMA20	1620	3614.91	#N/A	#N/A	0.235	0.682269	0.838396
YER007W	PAC2	1621	2144.79	0.0167488	0.0143202	0.123	0.604757	0.83699
YER008C	SEC3	1622	1695.81	0.0449966	0.0449966	0.149	0.593297	0.836166
YER009W	NTF2	1623	13202.3	1.31427	1.13158	0.326	0.79129	0.917975
YER010C		1624	845.819	0.0450271	0.0362918	0.117	0.571612	0.810731
YER011W	TIR1	1625	622.843	2.26982	2.18357	0.609	0.905965	0.901773
YER012W	PRE1	1626	13044.6	0.624782	0.624782	0.204	0.670604	0.868942
YER013W	PRP22	1627	906.714	0.00900469	0.00636632	0.13	0.59138	0.807231
YER014W	HEM14	1629	5347.39	0.038079	0.038079	0.124	0.589613	0.798083
YER015W	FAA2	1630	357.977	0.0112095	0.0101446	0.166	0.63867	0.825337
YER016W	BIM1	1631	3632.07	0.0793568	0.0781664	0.101	0.572305	0.796275
YER017C	AFG3	1632	3870.07	0.0919849	0.085454	0.14	0.604443	0.8103
YER018C	SPC25	1633	3280.56	0.00739288	0.00349683	0.064	0.482125	0.752747
YER019C-A	SBH2	1634	414.115	#N/A	#N/A	0.206	0.621698	0.833567
YER019W	ISC1	1635	2169.06	0.113229	0.0896771	0.134	0.593466	0.825074
YER020W	GPA2	1636	4569.18	0.0884211	0.0526105	0.1	0.519677	0.819809
YER021W	RPN3	1637	11415.8	0.216492	0.207833	0.183	0.649445	0.875467
YER022W	SRB4	1638	3649.76	0.0663913	0.0643995	0.151	0.607523	0.848612
YER023W	PRO3	1639	26022.7	0.662209	0.648965	0.21	0.66875	0.822202
YER024W	YAT2	1640	319.3	0.0150324	0.00530643	0.149	0.623693	0.837054
YER025W	GCD11	1641	18237.5	0.777481	0.766597	0.333	0.75106	0.850561
YER026C	CHO1	1642	#N/A	0.223982	0.217039	0.177	0.679804	0.859417
YER027C	GAL83	1643	3592.86	0.0784005	0.0773029	0.141	0.61747	0.850661
YER028C	MIG3	1644	#N/A	0.0326551	0.0171113	0.105	0.555285	0.827447
YER029C	SMB1	1645	861.143	0.109937	0.0726684	0.094	0.527184	0.764339
YER030W	CHZ1	1646	622.843	0.668995	0.483683	0.24	0.726061	0.853372
YER031C	YPT31	1647	5133.15	0.226359	0.211419	0.156	0.635407	0.849901
YER032W	FIR1	1648	#N/A	0.0100156	0.00795242	0.14	0.591456	0.836953
YER033C	ZRG8	1649	#N/A	0.00317507	0.00263531	0.138	0.61338	0.842588
YER034W		1650	2704.53	0.0679971	0.0603134	0.091	0.515571	0.776207
YER035W	EDC2	1651	538.41	0.217246	0.191177	0.095	0.520815	0.747818
YER036C	ARB1	1652	16418.8	0.797892	0.796296	0.372	0.783267	0.865197
YER037W	PHM8	1653	194.712	0.0435342	0.0329554	0.162	0.64007	0.855934
YER038C	KRE29	1654	#N/A	0.0049528	0.00341743	0.156	0.628821	0.836129
YER039C	HVG1	1656	#N/A	0.00565612	0.00225679	0.119	0.570759	0.797682
YER039C-A		1657	98.942	#N/A	#N/A	0.107	0.588956	0.80846
YER040W	GLN3	1658	589.438	0.0102408	0.00917573	0.112	0.575869	0.849291
YER041W	YEN1	1659	130.69	0.00591734	0.00402379	0.132	0.595218	0.821677
YER042W	MXR1	1660	2589.77	0.410064	0.403093	0.168	0.667525	0.830062
YER043C	SAH1	1661	33115.6	2.70536	2.70536	0.641	0.939206	0.905029
YER044C	ERG28	1662	376.921	0.52889	0.378157	0.353	0.800536	0.887427
YER044C-A	MEI4	1663	#N/A	#N/A	#N/A	0.118	0.579463	0.829874
YER045C	ACA1	1664	#N/A	0.0278208	0.0211438	0.16	0.641642	0.843469
YER046W-A		1665	#N/A	0.0150658	#N/A	0.117	0.629751	0.875461
YER046W	SPO73	1666	#N/A	#N/A	#N/A	0.116	0.595202	0.872699
YER047C	SAP1	1667	299.519	0.00634582	0.00527338	0.131	0.580647	0.82232
YER048C	CAJ1	1668	3716.26	0.225565	0.208196	0.186	0.652525	0.822347
YER049W	TPA1	1670	9140.84	0.323753	0.320192	0.255	0.715642	0.853865
YER050C	RSM18	1671	1211.71	0.161577	0.113751	0.126	0.583125	0.788317
YER051W	JHD1	1672	783.799	0.00851423	0.00711789	0.126	0.616634	0.819705
YER052C	HOM3	1673	30275	0.240892	0.237278	0.258	0.716992	0.852678
YER053C	PIC2	1674	#N/A	0.0679014	0.041963	0.158	0.644721	0.832056
YER054C	GIP2	1676	124.51	0.00426606	0.00418927	0.136	0.616845	0.82456
YER055C	HIS1	1677	20072.3	0.862332	0.82439	0.192	0.648413	0.853722
YER056C	FCY2	1678	#N/A	1.41701	1.33199	0.202	0.707218	0.873038
YER056C-A	RPL34A	1679	14438	#N/A	#N/A	0.763	0.970232	0.897297
YER057C	HMF1	1680	7223.38	1.75587	1.64174	0.307	0.768343	0.859196
YER058W	PET117	1681	#N/A	0.169414	0.159418	0.086	0.510576	0.752797
YER059W	PCL6	1682	1239.69	0.0328471	0.0244382	0.107	0.55489	0.853693
YER060W	FCY21	1683	#N/A	0.0413181	0.0343353	0.142	0.645695	0.842454
YER060W-A	FCY22	1684	#N/A	#N/A	#N/A	0.168	0.668719	0.844929
YER061C	CEM1	1685	1655.88	0.0250811	0.0218958	0.114	0.596928	0.834543
YER062C	HOR2	1686	13774.6	0.526943	0.512188	0.292	0.769982	0.855795
YER063W	THO1	1687	6583.15	0.0997681	0.0861996	0.19	0.659428	0.828805
YER064C	VHR2	1688	1733.26	0.126418	0.107329	0.133	0.57295	0.816123
YER065C	ICL1	1689	12200.1	0.0108582	0.00112925	0.251	0.703183	0.853232
YER066C-A		1690	#N/A	#N/A	#N/A	0.162	0.627869	0.869623
YER066W	RRT13	1691	#N/A	0.0379693	0.0317423	0.135	0.621952	0.837564
YER067W	RGI1	1693	12000.6	0.0248976	0.00983456	0.208	0.645662	0.852395
YER068W	MOT2	1695	4276.97	0.0323973	0.0226457	0.151	0.644737	0.857038
YER069W	ARG5,6	1696	5537.32	0.0881727	0.0795318	0.198	0.660094	0.823929
YER070W	RNR1	1697	152756	0.240833	0.226383	0.312	0.764022	0.866508
YER071C	TDA2	1698	799.416	0.0988134	0.0792484	0.134	0.582132	0.805652
YER072W	VTC1	1699	12073.8	1.03289	0.999837	0.137	0.633732	0.82622
YER073W	ALD5	1700	16853.3	0.234441	0.168329	0.202	0.676218	0.824064
YER074W	RPS24A	1701	30646.7	4.01594	3.05613	0.816	0.988742	0.917515
YER075C	PTP3	1703	768.103	0.00884265	0.00479272	0.136	0.59544	0.847256
YER076C		1704	#N/A	0.03833	0.0126489	0.136	0.628441	0.868948
YER077C		1706	432.397	0.0195664	0.018686	0.119	0.56695	0.821
YER078C	ICP55	1707	5083.79	0.0214585	0.0199564	0.161	0.650067	0.837163
YER079W		1709	1885.49	0.0680918	0.0619635	0.166	0.635237	0.865564
YER080W	AIM9	1710	6755.62	0.11974	0.11974	0.199	0.678929	0.839943
YER081W	SER3	1711	7671.71	0.0801717	0.0549978	0.328	0.763514	0.883342
YER082C	UTP7	1712	3951.99	0.104388	0.104388	0.161	0.632227	0.817838
YER083C	GET2	1713	#N/A	0.175358	0.175358	0.118	0.556482	0.807913
YER084W		1714	299.519	#N/A	#N/A	0.086	0.522965	0.787085
YER085C		1716	#N/A	0.00944784	0.00639619	0.089	0.529381	0.789817
YER086W	ILV1	1717	13707.1	0.220529	0.215898	0.312	0.728222	0.839975
YER087C-B	SBH1	1719	216.634	#N/A	#N/A	#N/A	#N/A	#N/A
YER087W	AIM10	1720	477.284	0.037118	0.0280983	0.13	0.607362	0.819775
YER088C-A		1721	#N/A	0.178405	#N/A	0.083	0.538577	0.775828
YER088C	DOT6	1722	2120.45	#N/A	#N/A	0.167	0.624035	0.851764
YER089C	PTC2	1723	9767.9	0.157476	0.155429	0.142	0.585777	0.802933
YER090W	TRP2	1724	8689.61	0.203396	0.199125	0.216	0.695687	0.859597
YER091C-A		1725	#N/A	0.0075428	#N/A	0.064	0.474084	0.753162
YER091C	MET6	1726	65307.7	#N/A	#N/A	0.657	0.928207	0.913422
YER092W	IES5	1727	2277.47	0.132773	0.114716	0.094	0.495228	0.834802
YER093C	TSC11	1728	#N/A	0.0118468	0.00831643	0.113	0.567561	0.816373
YER093C-A	AIM11	1729	1835.1	#N/A	#N/A	0.118	0.565682	0.832661
YER094C	PUP3	1730	9367.69	1.00836	0.799633	0.159	0.597161	0.813654
YER095W	RAD51	1731	6964.27	0.157495	0.13198	0.173	0.622612	0.814817
YER096W	SHC1	1732	#N/A	0.00543668	0.00526814	0.146	0.612037	0.818541
YER097W		1733	#N/A	0.0127391	0.0112104	0.088	0.516543	0.714681
YER098W	UBP9	1734	98.942	0.00345173	0.00279935	0.135	0.598865	0.817334
YER099C	PRS2	1735	6717.77	0.111708	0.10199	0.133	0.583353	0.817473
YER100W	UBC6	1736	2003.12	0.202725	0.197454	0.148	0.654973	0.847095
YER101C	AST2	1737	936.776	0.0130485	0.00656339	0.147	0.647033	0.824455
YER102W	RPS8B	1738	23124.7	13.5688	13.1889	0.718	0.944595	0.895321
YER103W	SSA4	1739	31749.1	0.0797665	0.0759377	0.184	0.632777	0.822742
YER104W	RTT105	1740	258.916	0.0161435	0.0125112	0.154	0.631243	0.851914
YER105C	NUP157	1741	4868.26	0.0480972	0.0472796	0.133	0.59044	0.82374
YER106W	MAM1	1742	#N/A	0.00857688	0.00572078	0.145	0.624271	0.826987
YER107C	GLE2	1743	2418.73	0.132919	0.122817	0.109	0.600978	0.842354
YER109C	FLO8	1745	#N/A	0.0786961	0.0482407	0.104	0.581211	0.819169
YER110C	KAP123	1746	32194	0.204499	0.204499	0.343	0.78437	0.885305
YER111C	SWI4	1747	589.438	0.0128628	0.0105989	0.145	0.618978	0.852774
YER112W	LSM4	1748	4378.79	0.359987	0.351707	0.213	0.719224	0.902266
YER113C	TMN3	1749	2108.2	0.0341552	0.0218252	0.112	0.576978	0.826081
YER114C	BOI2	1750	688.352	0.00853021	0.00797575	0.132	0.584187	0.819569
YER115C	SPR6	1751	#N/A	0.0715116	0.0198802	0.112	0.563861	0.830415
YER116C	SLX8	1752	#N/A	0.00686162	0.00505015	0.13	0.593387	0.865242
YER117W	RPL23B	1753	25568.4	14.6204	12.1203	0.648	0.936116	0.919132
YER118C	SHO1	1754	2325.23	0.156608	0.13343	0.162	0.66837	0.874317
YER119C-A		1755	#N/A	0.00620076	0.00583492	0.094	0.533313	0.820585
YER119C	AVT6	1756	#N/A	#N/A	#N/A	0.101	0.550474	0.801113
YER120W	SCS2	1757	3606.74	0.621352	0.594013	0.194	0.613017	0.880594
YER121W		1758	#N/A	0.0810125	0.0541973	0.154	0.662997	0.866792
YER122C	GLO3	1759	1511.59	0.211696	0.200052	0.165	0.649589	0.84027
YER123W	YCK3	1760	1715.45	0.0281636	0.0258542	0.166	0.674366	0.836049
YER124C	DSE1	1761	3082.44	0.0783112	0.0593599	0.143	0.627625	0.836715
YER125W	RSP5	1762	6550.9	0.0743063	0.0731917	0.186	0.663499	0.851322
YER126C	NSA2	1763	6483.39	0.526172	0.499337	0.299	0.740051	0.856868
YER127W	LCP5	1764	1431.41	0.267831	0.266759	0.159	0.611435	0.827334
YER128W	VFA1	1765	966.597	0.0403151	0.0186256	0.156	0.613646	0.834466
YER129W	SAK1	1766	752.326	0.00526325	0.00355269	0.115	0.576066	0.816083
YER130C		1767	#N/A	0.0545785	0.0449181	0.148	0.606963	0.866642
YER131W	RPS26B	1768	257966	1.56589	1.19791	0.711	0.940444	0.90642
YER132C	PMD1	1769	814.957	0.0155254	0.0155254	0.12	0.579829	0.832806
YER133W-A		1770	#N/A	0.276306	#N/A	0.106	0.582566	0.808701
YER133W	GLC7	1771	13290.4	#N/A	#N/A	0.229	0.698623	0.860086
YER134C		1772	4146.89	0.119831	0.107968	0.137	0.608821	0.798102
YER135C		1773	#N/A	0.00919536	0.00576549	0.134	0.633252	0.872543
YER136W	GDI1	1774	7099.82	0.431012	0.416357	0.233	0.720409	0.831199
YER137C		1775	#N/A	0.101193	0.0798409	0.112	0.568207	0.790305
YER139C	RTR1	1778	5480.73	0.0165994	0.0108228	0.142	0.620506	0.848306
YER140W		1779	#N/A	0.0344857	0.033589	0.101	0.54119	0.800378
YER141W	COX15	1780	#N/A	0.346194	0.345848	0.185	0.653103	0.850119
YER142C	MAG1	1781	#N/A	0.0125637	0.0121994	0.134	0.585825	0.816946
YER143W	DDI1	1782	4310.32	0.0480497	0.0437733	0.125	0.572405	0.81252
YER144C	UBP5	1783	299.519	0.00853002	0.00783909	0.125	0.576504	0.817944
YER145C-A		1784	#N/A	0.0115876	#N/A	0.08	0.530291	0.779708
YER145C	FTR1	1785	8374.53	#N/A	#N/A	0.194	0.631393	0.803339
YER146W	LSM5	1786	5754.17	0.39895	0.241365	0.101	0.519491	0.831366
YER147C-A		1787	#N/A	0.234799	#N/A	0.095	0.562944	0.782238
YER147C	SCC4	1788	906.714	#N/A	#N/A	0.079	0.495864	0.798203
YER148W-A		1789	#N/A	0.00410431	#N/A	0.11	0.576193	0.843648
YER148W	SPT15	1790	3014.69	#N/A	#N/A	0.173	0.629494	0.811518
YER149C	PEA2	1791	7820.7	0.0231442	0.0214778	0.127	0.569663	0.816522
YER150W	SPI1	1792	#N/A	0.0929608	0.0772505	0.171	0.605635	0.84736
YER151C	UBP3	1793	3258.16	0.0487402	0.0470831	0.179	0.654662	0.838551
YER152C		1794	1390.9	0.119785	0.0416852	0.092	0.533708	0.793681
YER153C	PET122	1796	468.395	0.0127735	0.00572252	0.046	0.471941	0.756941
YER154W	OXA1	1797	6547.77	0.18381	0.144474	0.156	0.614302	0.823105
YER155C	BEM2	1798	1232.71	0.028955	0.0277968	0.149	0.616567	0.851097
YER156C		1799	5917.9	0.233556	0.233089	0.162	0.621047	0.850576
YER157W	COG3	1800	4144.91	0.0294067	0.0269953	0.181	0.650666	0.83671
YER158C		1801	783.799	0.032537	0.0292508	0.129	0.586754	0.837849
YER159C	BUR6	1802	5127.44	0.186908	0.17775	0.083	0.502115	0.823827
YER161C	SPT2	1803	1239.69	0.0216264	0.0216264	0.118	0.554249	0.772875
YER162C	RAD4	1804	876.4	0.0106612	0.0106612	0.134	0.598288	0.806029
YER163C		1805	1701.69	0.123841	0.0853263	0.098	0.522046	0.774112
YER164W	CHD1	1806	2666.56	0.0184877	0.0162322	0.17	0.636168	0.828279
YER165W	PAB1	1808	38603.3	0.566768	0.456249	0.488	0.87115	0.892502
YER166W	DNF1	1809	#N/A	0.0164924	0.00583831	0.163	0.648168	0.822357
YER167W	BCK2	1810	#N/A	0.0405674	0.0260037	0.141	0.622704	0.845792
YER168C	CCA1	1811	13524.9	0.0514021	0.0478554	0.137	0.600923	0.809375
YER169W	RPH1	1812	2229.45	0.0245255	0.0185413	0.118	0.566244	0.796598
YER170W	ADK2	1813	704.481	0.036393	0.0307885	0.098	0.524211	0.774574
YER171W	RAD3	1814	14431.8	0.0269791	0.0264395	0.15	0.618471	0.831727
YER172C-A		1815	#N/A	0.000335075	#N/A	0.097	0.548284	0.84882
YER172C	BRR2	1816	1444.85	#N/A	#N/A	0.132	0.590382	0.822993
YER173W	RAD24	1817	752.326	0.00913393	0.00600099	0.113	0.569817	0.807744
YER174C	GRX4	1818	6555	0.128858	0.076026	0.144	0.563706	0.830325
YER175C	TMT1	1819	936.776	0.0514692	0.0144114	0.163	0.635323	0.834823
YER176W	ECM32	1820	736.465	0.0292331	0.0248774	0.14	0.588012	0.811269
YER177W	BMH1	1821	61163.5	3.59366	3.59007	0.323	0.733826	0.889544
YER178W	PDA1	1822	57530.2	0.812998	0.812998	0.296	0.732273	0.857453
YER179W	DMC1	1823	#N/A	0.0098617	0.00657775	0.141	0.582374	0.817021
YER180C	ISC10	1824	#N/A	0.0109643	0.00688556	0.131	0.582092	0.862121
YER181C		1826	#N/A	0.0100368	0.00707594	0.068	0.45157	0.836533
YER182W	FMP10	1827	1923.06	0.0531323	0.0491474	0.125	0.581802	0.78726
YER183C	FAU1	1828	468.395	0.0766732	0.0579649	0.121	0.589885	0.800551
YER184C		1829	2108.2	0.00328496	0.00162277	0.126	0.585954	0.828697
YER185W	PUG1	1830	#N/A	0.0185422	0.0138139	0.104	0.57104	0.825992
YER186C		1831	#N/A	0.0349798	0.00661118	0.098	0.561375	0.832226
YER187W		1832	#N/A	0.0251021	0.0174711	0.096	0.541573	0.868105
YER188W		1834	#N/A	0.0268442	0.0149253	0.128	0.636345	0.848116
YER189W		1835	#N/A	0.0242665	0.0128127	0.159	0.590103	0.793928
YER190W	YRF1-2	1836	#N/A	#N/A	#N/A	0.101	0.546371	0.78933
YFL001W	DEG1	1837	5863.99	0.057987	0.0455198	0.148	0.622306	0.819027
YFL002C	SPB4	1838	5739.12	0.158171	0.153268	0.13	0.581945	0.815664
YFL003C	MSH4	1839	#N/A	0.0031267	0.00265144	0.108	0.560764	0.815472
YFL004W	VTC2	1840	5571.62	0.122712	0.122098	0.196	0.662102	0.840927
YFL005W	SEC4	1841	6550.9	0.41119	0.112666	0.196	0.682114	0.852368
YFL007W	BLM10	1842	#N/A	0.188388	0.188388	0.15	0.6235	0.842567
YFL008W	SMC1	1843	5705.21	0.00964976	0.00643639	0.163	0.615287	0.829276
YFL009W	CDC4	1844	#N/A	0.047153	0.0407873	0.139	0.605162	0.818557
YFL010C	WWM1	1845	4066.16	0.472124	0.459377	0.144	0.601263	0.849358
YFL010W-A	AUA1	1846	#N/A	#N/A	#N/A	0.136	0.664302	0.854522
YFL011W	HXT10	1847	#N/A	0.00396337	0.00207285	0.164	0.652241	0.817141
YFL012W		1848	#N/A	0.00876526	0.00124467	0.102	0.549427	0.823862
YFL013C	IES1	1850	1390.9	0.036339	0.0341223	0.134	0.570895	0.810388
YFL013W-A		1851	#N/A	#N/A	#N/A	0.127	0.62493	0.838739
YFL014W	HSP12	1852	4485.08	0.445427	0.280619	0.639	0.941185	0.895393
YFL015C		1853	#N/A	0.00672679	0.0054487	0.099	0.603581	0.796592
YFL016C	MDJ1	1855	5293.79	0.109059	0.0960814	0.161	0.635223	0.823689
YFL017C	GNA1	1856	2548.86	0.14366	0.13073	0.144	0.616992	0.812688
YFL018C	LPD1	1858	24003.7	0.398942	0.398942	0.253	0.715433	0.820589
YFL019C		1859	#N/A	#N/A	#N/A	0.15	0.641435	0.887461
YFL020C	PAU5	1860	2108.2	0.130165	0.0648222	0.508	0.908149	0.908091
YFL021W	GAT1	1862	1183.57	0.0434635	0.0411165	0.119	0.591102	0.841686
YFL022C	FRS2	1863	17780.8	0.63854	0.63854	0.314	0.716722	0.859047
YFL023W	BUD27	1864	1295.19	0.0416803	0.0360535	0.135	0.564151	0.801543
YFL024C	EPL1	1865	1112.45	0.0122963	0.00956649	0.154	0.611851	0.831887
YFL025C	BST1	1866	#N/A	0.0176573	0.0113007	0.128	0.60291	0.85034
YFL026W	STE2	1867	3014.69	0.361239	0.347873	0.136	0.592749	0.845969
YFL027C	GYP8	1868	572.557	0.0275588	0.0136416	0.121	0.578189	0.819936
YFL028C	CAF16	1869	1616.86	0.183106	0.182007	0.174	0.62674	0.816318
YFL029C	CAK1	1870	#N/A	0.0344398	0.0231091	0.135	0.620939	0.832314
YFL030W	AGX1	1871	338.778	0.0172827	0.0043034	0.121	0.566436	0.789115
YFL031W	HAC1	1872	8965.92	0.371212	0.0111364	0.102	0.514096	0.81354
YFL032W		1873	#N/A	0.0873288	0.0244521	0.109	0.601493	0.831155
YFL033C	RIM15	1874	2108.2	0.0241789	0.0128148	0.129	0.585793	0.843232
YFL034W		1877	1112.45	0.011578	0.00984128	0.157	0.621915	0.815957
YFL036W	RPO41	1878	#N/A	0.0537947	0.0423364	0.169	0.634757	0.833491
YFL037W	TUB2	1879	20019.1	0.568969	0.568969	0.271	0.713817	0.858859
YFL038C	YPT1	1880	7919.66	1.23298	1.17133	0.185	0.658497	0.84369
YFL039C	ACT1	1881	66946.5	3.59489	3.59489	0.711	0.922779	0.913799
YFL040W		1882	#N/A	0.00362807	0.00146211	0.103	0.577798	0.804154
YFL041W	FET5	1883	2835.84	0.0260093	0.00806289	0.145	0.608282	0.83876
YFL042C		1884	#N/A	0.0217316	0.0199278	0.13	0.576004	0.818245
YFL044C	OTU1	1885	2437.93	0.0586493	0.0444561	0.18	0.641156	0.855042
YFL045C	SEC53	1886	8728.86	2.36298	2.33935	0.54	0.896568	0.915261
YFL046W	FMP32	1887	#N/A	0.0450614	0.0405553	0.126	0.580131	0.853425
YFL047W	RGD2	1888	2380.38	0.038774	0.0362925	0.138	0.591765	0.833135
YFL048C	EMP47	1889	5411.64	0.152247	0.0528297	0.177	0.648205	0.834939
YFL049W	SWP82	1890	3181.89	0.0237556	0.0229242	0.143	0.608072	0.800208
YFL050C	ALR2	1891	2132.63	0.00357524	0.00149803	0.122	0.595309	0.815922
YFL051C		1892	#N/A	0.0156566	0.0129167	0.114	0.610653	0.845443
YFL052W		1893	#N/A	0.00317753	0.00317435	0.096	0.518053	0.780211
YFL053W	DAK2	1894	2108.2	0.0053014	0.00276203	0.153	0.593535	0.765878
YFL054C		1895	#N/A	0.0155706	0.0052473	0.116	0.587259	0.814621
YFL055W	AGP3	1896	#N/A	0.0220328	0.0207549	0.122	0.597074	0.791017
YFL056C	AAD6	1897	#N/A	0.0130844	0.00883197	0.126	0.584475	0.821878
YFL057C	AAD16	1898	#N/A	0.269057	0.129416	0.169	0.652407	0.81872
YFL058W	THI5	1899	#N/A	0.0278237	0.0139953	0.547	0.868144	0.916854
YFL059W	SNZ3	1900	#N/A	0.0501059	0.0114242	0.201	0.668153	0.854048
YFL060C	SNO3	1901	194.712	0.012722	0.00295151	0.143	0.606686	0.812182
YFL061W	DDI2	1902	#N/A	0.00607584	0.00142782	0.124	0.583031	0.819931
YFL062W	COS4	1903	#N/A	0.201986	0.192493	0.127	0.608051	0.80853
YFL063W		1904	#N/A	0.016328	0.00664548	0.107	0.568547	0.839383
YFL064C		1905	#N/A	0.0114457	0.00446381	0.129	0.572069	0.782968
YFL065C		1906	#N/A	0.02114	0.00682822	0.104	0.548108	0.833279
YFL066C		1907	#N/A	0.0318527	0.0115307	0.091	0.518833	0.775489
YFL067W		1908	#N/A	0.0064769	0.00174229	0.141	0.656584	0.865301
YFL068W		1909	#N/A	0.0104993	0.00370625	0.085	0.503586	0.825442
YFR001W	LOC1	1910	3651.73	0.242297	0.083108	0.182	0.621021	0.788687
YFR002W	NIC96	1911	15545.5	0.0729913	0.066714	0.155	0.632265	0.848148
YFR003C	YPI1	1912	1083.68	0.107367	0.101569	0.121	0.565223	0.814185
YFR004W	RPN11	1913	9230.6	0.693895	0.681405	0.204	0.682309	0.837584
YFR005C	SAD1	1914	166.945	0.0347688	0.0183232	0.121	0.595568	0.837202
YFR006W		1915	7265.58	0.225112	0.220835	0.21	0.702528	0.845185
YFR007W	YFH7	1916	160.586	0.0266963	0.0244805	0.153	0.621531	0.840879
YFR008W	FAR7	1917	486.132	0.0177984	0.0142565	0.129	0.565968	0.859445
YFR009W	GCN20	1918	12260.3	0.212329	0.210418	0.287	0.724089	0.865217
YFR010W	UBP6	1919	7346.27	0.230684	0.225609	0.208	0.674349	0.837924
YFR011C	AIM13	1920	3553.79	0.168898	0.139848	0.215	0.659164	0.882804
YFR012W	DCV1	1921	#N/A	0.00869096	0.00854321	0.111	0.576263	0.823117
YFR013W	IOC3	1923	1771.62	0.0282263	0.0276335	0.14	0.61537	0.826116
YFR014C	CMK1	1924	1524.84	0.0201886	0.0114065	0.163	0.5994	0.831619
YFR015C	GSY1	1925	6301.72	0.00610043	0.00527077	0.188	0.667126	0.847539
YFR016C		1926	2770.76	0.0199584	0.0199584	0.152	0.586879	0.798276
YFR017C	IGD1	1927	639.377	0.024128	0.000772097	0.129	0.581205	0.799346
YFR018C		1928	3970.61	0.0509554	0.0339873	0.063	0.488647	0.755237
YFR019W	FAB1	1929	148.811	#N/A	#N/A	0.142	0.616336	0.825412
YFR020W		1930	#N/A	0.025683	0.00595845	0.161	0.676527	0.858902
YFR021W	ATG18	1931	1564.44	0.0156149	0.0136162	0.132	0.588056	0.843091
YFR022W	ROG3	1932	#N/A	0.00552702	0.00270824	0.113	0.54288	0.80678
YFR023W	PES4	1933	#N/A	0.00733544	0.006976	0.145	0.627098	0.815115
YFR024C-A	LSB3	1934	2108.2	0.478412	0.381294	0.205	0.67621	0.844782
YFR025C	HIS2	1935	3192.58	0.0249571	0.0243082	0.139	0.602429	0.840222
YFR026C	ULI1	1936	720.517	0.0287394	0.0287394	0.093	0.55752	0.840399
YFR027W	ECO1	1937	#N/A	0.0078426	0.00532513	0.078	0.507697	0.787604
YFR028C	CDC14	1938	5783.94	0.0903803	0.0741118	0.13	0.613616	0.834879
YFR029W	PTR3	1939	#N/A	0.0110548	0.00999356	0.119	0.550115	0.796315
YFR030W	MET10	1940	1577.59	0.0799284	0.0635431	0.258	0.714272	0.845384
YFR031C	SMC2	1941	3291.47	0.063071	0.038221	0.151	0.593629	0.817785
YFR031C-A	RPL2A	1942	34247.6	#N/A	#N/A	0.773	0.973712	0.920881
YFR032C	RRT5	1943	#N/A	0.00655216	0.000294847	0.168	0.613921	0.824693
YFR032C-A	RPL29	1944	30759.6	#N/A	#N/A	0.682	0.968357	0.933523
YFR033C	QCR6	1945	4485.08	0.718054	0.715181	0.211	0.617157	0.854577
YFR034C	PHO4	1946	#N/A	0.0643814	0.0465477	0.068	0.515948	0.728734
YFR035C		1947	#N/A	0.0179307	0.0167114	0.091	0.551411	0.819712
YFR036W-A		1948	#N/A	0.0635587	#N/A	0.116	0.558772	0.855854
YFR036W	CDC26	1949	#N/A	#N/A	#N/A	0.134	0.586607	0.886983
YFR037C	RSC8	1950	5148.87	0.0990698	0.0975838	0.128	0.572457	0.816278
YFR038W	IRC5	1951	#N/A	0.00822855	0.00603976	0.157	0.642617	0.826417
YFR039C		1952	3170.88	0.0486512	0.0372182	0.131	0.586843	0.827473
YFR040W	SAP155	1953	4031.77	0.0116558	0.00657385	0.157	0.638565	0.846823
YFR041C	ERJ5	1954	#N/A	0.0621919	0.0621919	0.159	0.625338	0.845706
YFR042W	KEG1	1955	#N/A	0.0725574	0.0663175	0.108	0.591498	0.858919
YFR043C	IRC6	1956	#N/A	0.0473969	0.036306	0.133	0.60424	0.84231
YFR044C	DUG1	1957	23838	1.0113	1.0113	0.313	0.735961	0.869907
YFR045W		1958	#N/A	0.0288956	0.0187532	0.128	0.608891	0.83593
YFR046C	CNN1	1959	1295.19	0.0107604	0.0107604	0.108	0.548622	0.81455
YFR047C	BNA6	1960	2664.58	0.154043	0.154043	0.188	0.663139	0.834288
YFR048W	RMD8	1961	655.803	0.0368762	0.0295747	0.128	0.60157	0.839205
YFR049W	YMR31	1962	2881.63	0.284728	0.249707	0.112	0.534469	0.841869
YFR050C	PRE4	1963	15204.2	0.417571	0.406714	0.148	0.643043	0.839937
YFR051C	RET2	1964	11134	0.283947	0.278552	0.197	0.637942	0.843958
YFR052W	RPN12	1966	9628.57	0.135292	0.133262	0.18	0.620221	0.859789
YFR053C	HXK1	1967	40790.6	0.578575	0.571632	0.461	0.836765	0.899834
YFR054C		1968	299.519	0.00711152	0.000256015	0.149	0.599877	0.858192
YFR055W	IRC7	1969	2606.88	0.0886897	0.0796434	0.14	0.607345	0.787669
YFR056C		1970	#N/A	0.0130824	0.00830735	0.091	0.54583	0.782908
YFR057W		1971	#N/A	0.00854469	0.0065196	0.096	0.578945	0.898508
YGL001C	ERG26	1972	4166.04	0.30678	0.304326	0.204	0.682979	0.831374
YGL002W	ERP6	1973	#N/A	0.0576577	0.0356325	0.157	0.64513	0.851849
YGL003C	CDH1	1974	#N/A	0.0125909	0.00794487	0.113	0.571522	0.827218
YGL004C	RPN14	1975	2205.35	0.0475495	0.0460755	0.125	0.612475	0.819089
YGL005C	COG7	1976	1363.73	0.0335387	0.0262943	0.117	0.558918	0.857388
YGL006W	PMC1	1977	98.942	0.0458745	0.0386722	0.159	0.636289	0.83136
YGL006W-A		1978	#N/A	#N/A	#N/A	0.113	0.699811	0.883293
YGL007W	BRP1	1979	#N/A	0.0102614	0.010128	0.059	0.519379	0.729532
YGL008C	PMA1	1980	645573	16.283	16.283	0.734	0.947108	0.911638
YGL009C	LEU1	1981	66706.2	0.447405	0.445615	0.336	0.780037	0.8638
YGL010W		1982	486.132	0.0303483	0.0138388	0.123	0.58215	0.861563
YGL011C	SCL1	1983	10260.9	0.318654	0.303996	0.178	0.659081	0.83386
YGL012W	ERG4	1984	1642.9	0.639046	0.639046	0.23	0.711002	0.862367
YGL013C	PDR1	1985	1295.19	0.0365933	0.0265667	0.142	0.608127	0.841418
YGL014W	PUF4	1986	2218.39	0.0229674	0.0219798	0.152	0.64482	0.852842
YGL015C		1987	#N/A	0.012779	0.00764186	0.141	0.603052	0.845442
YGL016W	KAP122	1988	9755.8	0.0401314	0.0401314	0.18	0.651869	0.862699
YGL017W	ATE1	1989	2034.68	0.0233175	0.0225713	0.124	0.611783	0.809704
YGL018C	JAC1	1990	2010.02	0.0143244	0.010729	0.206	0.646354	0.848179
YGL019W	CKB1	1991	5114.77	0.181256	0.163856	0.126	0.555075	0.820338
YGL020C	GET1	1992	2253.49	0.342653	0.339569	0.161	0.642872	0.82598
YGL021W	ALK1	1993	2193.27	0.0261922	0.0215562	0.142	0.591817	0.831201
YGL022W	STT3	1994	3004.53	0.219739	0.219739	0.214	0.677152	0.831523
YGL023C	PIB2	1995	#N/A	0.0368738	0.0323383	0.097	0.530158	0.806578
YGL024W		1996	#N/A	0.0263166	0.0238428	0.135	0.619417	0.829386
YGL025C	PGD1	1997	555.549	0.0189145	0.0182147	0.105	0.577921	0.845376
YGL026C	TRP5	1998	25358.1	0.834149	0.834149	0.32	0.752713	0.870377
YGL027C	CWH41	1999	3573.4	0.0879189	0.0879189	0.15	0.636526	0.859969
YGL028C	SCW11	2000	22621.3	0.228678	0.193462	0.28	0.726364	0.867119
YGL029W	CGR1	2001	2337.13	0.631744	0.399262	0.217	0.672049	0.820807
YGL030W	RPL30	2002	44167.3	15.8693	6.45882	0.865	1.00857	0.949411
YGL031C	RPL24A	2003	136048	24.5937	20.0193	0.759	0.963669	0.896229
YGL032C	AGA2	2004	1155.25	0.254637	0.141069	0.089	0.537692	0.819541
YGL033W	HOP2	2005	#N/A	0.0128478	0.00900634	0.138	#N/A	#N/A
YGL034C		2006	#N/A	0.0113453	0.010052	0.078	0.540727	0.754948
YGL035C	MIG1	2007	830.424	0.0718805	0.0580795	0.152	0.611	0.848304
YGL036W		2008	486.132	0.0229156	0.0215407	0.148	0.617523	0.858716
YGL037C	PNC1	2009	10653.8	0.885496	0.773923	0.319	0.746095	0.875576
YGL038C	OCH1	2010	9490.22	0.0973284	0.0903208	0.149	0.609033	0.846036
YGL039W		2011	3828.64	0.121341	0.090642	0.202	0.701173	0.831615
YGL040C	HEM2	2012	11875	0.401448	0.376156	0.203	0.682298	0.867787
YGL041C		2013	#N/A	0.0478294	0.0254453	0.152	0.660125	0.907984
YGL042C		2014	#N/A	0.0572846	0.0465151	0.139	0.62546	0.918048
YGL043W	DST1	2015	4634.94	0.081531	0.0776175	0.187	0.657428	0.860916
YGL044C	RNA15	2016	6348.36	0.103527	0.102492	0.097	0.537778	0.783162
YGL045W	RIM8	2017	#N/A	0.379188	0.326101	0.112	0.551629	0.811764
YGL047W	ALG13	2018	1948	0.0525156	0.0493122	0.125	0.57269	0.836722
YGL048C	RPT6	2019	7031.96	0.447888	0.424597	0.218	0.671195	0.837797
YGL049C	TIF4632	2020	6766.28	0.0285462	0.0255489	0.177	0.64067	0.823003
YGL050W	TYW3	2021	3389.32	0.04462	0.0428798	0.125	0.578035	0.854628
YGL051W	MST27	2022	#N/A	0.0162074	0.00329009	0.104	0.575615	0.832962
YGL052W		2023	#N/A	0.0193238	0.0024348	0.151	0.634581	0.836061
YGL053W	PRM8	2024	1253.62	0.0154724	0.00468815	0.128	0.584206	0.848738
YGL054C	ERV14	2025	7108.89	0.474882	0.359011	0.311	0.780806	0.915526
YGL055W	OLE1	2026	5754.17	1.3914	1.3914	0.543	0.890176	0.891151
YGL056C	SDS23	2027	11662.2	0.110425	0.101039	0.117	0.55088	0.842987
YGL057C	GEP7	2028	#N/A	0.0180939	0.0170263	0.114	0.574254	0.831367
YGL058W	RAD6	2029	5791.48	0.348617	0.326654	0.225	0.728176	0.891718
YGL059W	PKP2	2030	450.486	0.00455717	0.00358649	0.148	0.631435	0.843539
YGL060W	YBP2	2031	3870.07	0.0322544	0.0315771	0.148	0.628412	0.852487
YGL061C	DUO1	2032	996.188	0.0304551	0.0210749	0.127	0.581767	0.836442
YGL062W	PYC1	2033	19428.3	0.11235	0.109653	0.261	0.720558	0.849762
YGL063W	PUS2	2034	#N/A	0.00625005	0.000837506	0.066	0.499308	0.761467
YGL064C	MRH4	2035	736.465	0.013681	0.0136126	0.129	0.570507	0.789886
YGL065C	ALG2	2036	1835.1	0.0318573	0.0318573	0.17	0.658787	0.859811
YGL066W	SGF73	2037	486.132	0.0165087	0.0151715	0.132	0.581609	0.824455
YGL067W	NPY1	2038	1477.01	0.0512617	0.0399841	0.152	0.630976	0.853581
YGL068W	MNP1	2039	4977.47	0.287282	0.276078	0.204	0.652293	0.823789
YGL069C		2040	#N/A	0.00974187	0.00964445	0.108	0.562865	0.813746
YGL070C	RPB9	2041	2275.89	0.453273	0.394801	0.16	0.635634	0.779639
YGL071W	AFT1	2042	2733.41	0.0403012	0.0319186	0.133	0.604032	0.84588
YGL072C		2043	#N/A	0.0306278	0.0137519	0.074	0.5098	0.747091
YGL073W	HSF1	2044	#N/A	0.0198169	0.0104039	0.125	0.612896	0.827019
YGL074C		2045	#N/A	0.0137937	0.0130902	0.063	0.455814	0.796343
YGL075C	MPS2	2046	#N/A	0.00524776	0.00335332	0.114	0.568771	0.834426
YGL076C	RPL7A	2047	64318	9.7725	9.11774	0.76	0.946427	0.918201
YGL077C	HNM1	2048	#N/A	0.229345	0.224987	0.205	0.699443	0.859058
YGL078C	DBP3	2049	23099.9	0.773559	0.751125	0.271	0.706828	0.857183
YGL079W	KXD1	2050	1629.89	0.0876732	0.0476065	0.155	0.583117	0.844275
YGL080W	FMP37	2051	395.628	0.356627	0.307413	0.133	0.623849	0.806572
YGL081W		2052	#N/A	0.0118131	0.00751311	0.139	0.595682	0.829174
YGL082W		2053	7622.24	0.0845379	0.0767604	0.135	0.611958	0.828036
YGL083W	SCY1	2054	1484.98	0.0166013	0.0161364	0.156	0.631214	0.856919
YGL084C	GUP1	2055	672.127	0.0823131	0.0823131	0.169	0.66112	0.867817
YGL085W	LCL3	2056	704.481	0.0287922	0.0128413	0.131	0.615752	0.79978
YGL086W	MAD1	2057	655.803	0.0245118	0.0189721	0.142	0.612316	0.839754
YGL087C	MMS2	2058	2432.23	0.394797	0.327681	0.223	0.718106	0.843418
YGL088W		2059	#N/A	0.0783861	0.00877924	0.094	0.551104	0.779426
YGL089C	MF(ALPHA)2	2060	#N/A	0.0294996	0.0212692	0.276	0.75813	0.851718
YGL090W	LIF1	2061	876.4	0.00378788	0.00284469	0.134	0.572333	0.803951
YGL091C	NBP35	2062	#N/A	0.10825	0.105327	0.124	0.592974	0.831506
YGL092W	NUP145	2063	4632.57	0.075295	0.0639255	0.134	0.605852	0.835483
YGL093W	SPC105	2064	#N/A	0.0188376	0.0167089	0.118	0.557767	0.80862
YGL094C	PAN2	2065	1511.59	0.0145111	0.0123635	0.142	0.616116	0.821893
YGL095C	VPS45	2066	5660.09	0.0315863	0.0301965	0.146	0.598677	0.833956
YGL096W	TOS8	2067	#N/A	0.0269963	0.0102586	0.103	0.55413	0.855223
YGL097W	SRM1	2068	7095.06	0.230647	0.230647	0.204	0.694171	0.826165
YGL098W	USE1	2069	936.776	0.0128601	0.0102624	0.138	0.58849	0.834731
YGL099W	LSG1	2070	13512.2	0.165269	0.165269	0.205	0.68028	0.826161
YGL100W	SEH1	2071	1529.96	0.0756873	0.0756873	0.143	0.616524	0.834805
YGL101W		2072	2904.63	0.110349	0.0960035	0.184	0.670639	0.863356
YGL102C		2073	#N/A	0.0430481	0.0348259	0.186	0.648003	0.843941
[truncated: 4,127 more rows]
