# Supplementary material for: Ribosome Traffic on mRNAs Maps to Gene Ontology: Genome-wide Quantification of Translation Initiation Rates and Polysome Size Regulation
Source: PLoS Comput Biol. 2013 Jan 31;9(1):e1002866. doi: 10.1371/journal.pcbi.1002866 (PMC3561044; doi:10.1371/journal.pcbi.1002866)
Supplement: Table S3 — GO annotations of genes found in the smooth, abrupt and hybrid classes. Each sheet is named with the sequence type (smooth, abrupt, hybrid), and with the GO aspect (process, function, component). (XLS) [file pcbi.1002866.s003.xls]

## Sheet: smooth P
In this table we report the output files from a Gene Ontology Term Finder ( http://go.princeton.edu/cgi-bin/GOTermFinder ) developed at the Lewis-Sigler Institute at Princeton.						Legend:
Each sheet is named with the sequence type (smooth, abrupt, hybrid), and with the GO aspect (process, function, component).						CORRECTED_PVALUE: p-value corrected after Bonferroni correction			TOTAL_NUM_ANNOTATIONS: # genes in the background population with this annotation
						NUM_LIST_ANNOTATIONS: # genes in the set with this annotation			POPULATION_SIZE: # genes in the background population
	smooth sequences – GO process					LIST_SIZE: # genes in the set			FDR_RATE: false discovery rate
GOID	TERM	CORRECTED_PVALUE	UNCORRECTED_PVALUE	NUM_LIST_ANNOTATIONS	LIST_SIZE	TOTAL_NUM_ANNOTATIONS	POPULATION_SIZE	FDR_RATE	EXPECTED_FALSE_POSITIVES	ANNOTATED_GENES
GO:0002181	cytoplasmic translation	7.04213124695073e-14	3.55663194290441e-17	114	2318	166	6289	0.00%	0	YLR325C, YDL136W, YEL050C, YLR061W, YER102W, YOL120C, YOR234C, YMR194W, YBL087C, YOL039W, YDR418W, YDL082W, YPL198W, YBL092W, YPR163C, YGR027C, YER117W, YKR057W, YPL131W, YGL031C, YLR048W, YGR220C, YDR500C, YLR388W, YDL061C, YML063W, YBR048W, YIL069C, YLR185W, YDL083C, YNL209W, YJL136C, YML024W, YPL090C, YDL081C, YFR032C-A, YHR203C, YGL030W, YDR447C, YBL072C, YPL220W, YDL184C, YLR287C-A, YBR084C-…
GO:XXXXXXX	unannotated	1.61911506703017e-11	8.1773488233847e-15	357	2318	711	6289	0.00%	0	YDR379C, YDR445C, YPL182C, YHL037C, YPL025C, YNL089C, YIL068W, YFL032W, YDR524C-A, YPR133W, YKL053C, YML057C, YCR001W, YPR130C, YKL177W, YHR028W, YNL013C, YDR396W, YBL065W, YIR020C-B, YEL074W, YOL038C, YAL037C-B, YBR103C, YDR203W, YAR069C, YGR051C, YOL037C, YOR013W, YLR202C, YPR002C, YER006C, YIL163C, YNR032C, YJL022W, YDR426C, YGR269W, YMR007W, YKR035C, YJL188C, YAL069W, YKL123W, YOR050C, YNL179…
GO:0006412	translation	8.58054421033413e-08	4.33360818703744e-11	221	2318	426	6289	0.00%	0	YOL097C, YLR325C, YDL136W, YBR268W, YER102W, YPL215W, YOR187W, YHL034C, YOR234C, YLR060W, YDL092W, YBL087C, YKR006C, YDR418W, YDL082W, YDL045W-A, YBL092W, YGR027C, YER117W, YKR057W, YPL131W, YPL013C, YGL031C, YOR158W, YGR220C, YLR388W, YOL027C, YMR286W, YPL104W, YML129C, YML063W, YGL123W, YBR048W, YBR282W, YIL069C, YNL122C, YDL202W, YLR185W, YNL209W, YER176W, YOL045W, YJL136C, YML024W, YJR101W, Y…
GO:0006414	translational elongation	0.000951397	4.80503481337511e-07	37	2318	52	6289	0.00%	0	YNL063W, YER102W, YOR187W, YLR150W, YDL092W, YAL003W, YOL039W, YNL014W, YKR057W, YLR340W, YPL048W, YGL123W, YEL034W, YIL069C, YJL006C, YGR118W, YNL209W, YJL136C, YLR406C, YML024W, YLR069C, YDL081C, YDR447C, YBL072C, YJR123W, YPR132W, YDL130W, YKL122C, YPR080W, YDL229W, YBR189W, YJR047C, YLR249W, YER074W, YBR118W, YDL075W, YDR382W
GO:0022904	respiratory electron transport chain	0.00770343	3.89062153426701e-06	20	2318	24	6289	0.00%	0	YGR183C, YHR051W, YDL067C, YIL111W, YNL052W, YJL166W, YOL071W, YML120C, YLR395C, YEL024W, YEL039C, YJR048W, YMR256C, YOR065W, YPR140W, YDR529C, YGL187C, YHR001W-A, YKL141W, YLL041C
GO:0042773	ATP synthesis coupled electron transport	0.00770343	3.89062153426701e-06	20	2318	24	6289	0.00%	0	YGR183C, YHR051W, YDL067C, YIL111W, YNL052W, YJL166W, YOL071W, YML120C, YLR395C, YEL024W, YEL039C, YJR048W, YMR256C, YOR065W, YPR140W, YDR529C, YGL187C, YHR001W-A, YKL141W, YLL041C
GO:0042775	mitochondrial ATP synthesis coupled electron transport	0.00770343	3.89062153426701e-06	20	2318	24	6289	0.00%	0	YGR183C, YHR051W, YDL067C, YIL111W, YNL052W, YJL166W, YOL071W, YML120C, YLR395C, YEL024W, YEL039C, YJR048W, YMR256C, YOR065W, YPR140W, YDR529C, YGL187C, YHR001W-A, YKL141W, YLL041C

## Sheet: smooth F
	smooth sequences – GO function
GOID	TERM	CORRECTED_PVALUE	UNCORRECTED_PVALUE	NUM_LIST_ANNOTATIONS	LIST_SIZE	TOTAL_NUM_ANNOTATIONS	POPULATION_SIZE	FDR_RATE	EXPECTED_FALSE_POSITIVES	ANNOTATED_GENES
GO:0003735	structural constituent of ribosome	8.44141340573565e-18	1.12552178743142e-20	146	2318	216	6289	0.00%	0	YLR325C, YDL136W, YBR268W, YER102W, YOR234C, YBL087C, YKR006C, YDR418W, YDL082W, YDL045W-A, YBL092W, YGR027C, YER117W, YKR057W, YPL131W, YPL013C, YGL031C, YOR158W, YGR220C, YLR388W, YMR286W, YML063W, YGL123W, YBR048W, YBR282W, YIL069C, YNL122C, YDL202W, YLR185W, YJL136C, YML024W, YJR101W, YPL118W, YDL081C, YBL072C, YHR147C, YKL155C, YDL184C, YBR084C-A, YDL130W, YBR189W, YMR230W, YNL177C, YBR191W,…
GO:XXXXXXX	unannotated	6.13301161753852e-12	8.1773488233847e-15	357	2318	711	6289	0.00%	0	YDR379C, YDR445C, YPL182C, YHL037C, YPL025C, YNL089C, YIL068W, YFL032W, YDR524C-A, YPR133W, YKL053C, YML057C, YCR001W, YPR130C, YKL177W, YHR028W, YNL013C, YDR396W, YBL065W, YIR020C-B, YEL074W, YOL038C, YAL037C-B, YBR103C, YDR203W, YAR069C, YGR051C, YOL037C, YOR013W, YLR202C, YPR002C, YER006C, YIL163C, YNR032C, YJL022W, YDR426C, YGR269W, YMR007W, YKR035C, YJL188C, YAL069W, YKL123W, YOR050C, YNL179…
GO:0005198	structural molecule activity	7.57810329474993e-07	1.01041377263332e-09	187	2318	359	6289	0.00%	0	YLR325C, YKR083C, YDL136W, YBR268W, YER102W, YOR234C, YDR201W, YER011W, YDR218C, YBL087C, YKR006C, YDR418W, YDL082W, YDL045W-A, YBL092W, YGR027C, YER117W, YLL027W, YKR057W, YPL131W, YPL013C, YGL031C, YNR035C, YER016W, YOR158W, YGR220C, YLR388W, YDR086C, YMR286W, YML063W, YGL123W, YBR048W, YBR282W, YIL069C, YNL122C, YDL202W, YLR185W, YHR107C, YJL136C, YML024W, YJR101W, YJL159W, YPL118W, YMR236W, Y…

## Sheet: smooth C
	smooth sequences – GO component
GOID	TERM	CORRECTED_PVALUE	UNCORRECTED_PVALUE	NUM_LIST_ANNOTATIONS	LIST_SIZE	TOTAL_NUM_ANNOTATIONS	POPULATION_SIZE	FDR_RATE	EXPECTED_FALSE_POSITIVES	ANNOTATED_GENES
GO:0022626	cytosolic ribosome	5.5851474890047e-19	1.06790582963761e-21	120	2318	164	6289	0.00%	0	YLR325C, YDL136W, YLR061W, YER102W, YOL120C, YOR234C, YMR194W, YBL087C, YOL039W, YDR418W, YDL082W, YPL198W, YBL092W, YGR027C, YER117W, YKR057W, YPL131W, YGL031C, YLR048W, YDR500C, YLR388W, YMR116C, YDL061C, YML063W, YGL123W, YBR048W, YIL069C, YLR185W, YDL083C, YJL136C, YML024W, YPL090C, YDL081C, YFR032C-A, YHR203C, YGL030W, YDR447C, YBL072C, YPL220W, YPR132W, YDL184C, YLR287C-A, YBR084C-A, YDL130…
GO:0044391	ribosomal subunit	9.04268921415427e-17	1.72900367383447e-19	149	2318	226	6289	0.00%	0	YLR325C, YDL136W, YBR268W, YER102W, YOR234C, YBL087C, YKR006C, YDR418W, YDL082W, YDL045W-A, YBL092W, YGR027C, YER117W, YKR057W, YPL131W, YPL013C, YGL031C, YOR158W, YGR220C, YLR388W, YMR286W, YML063W, YGL123W, YBR048W, YBR282W, YIL069C, YDL202W, YLR185W, YJL136C, YML024W, YJR101W, YPL118W, YDL081C, YBL072C, YHR147C, YKL155C, YDL184C, YBR084C-A, YDL130W, YBR189W, YMR230W, YNL177C, YBR191W, YOR312C,…
GO:0044445	cytosolic part	1.9928644795175e-13	3.81044833559752e-16	143	2318	227	6289	0.00%	0	YLR325C, YDL136W, YER102W, YOR234C, YML092C, YBL087C, YLR148W, YDR418W, YDL082W, YBL092W, YGR027C, YER117W, YDR171W, YKR057W, YPL131W, YGL031C, YDR188W, YLR388W, YML063W, YGL123W, YBR048W, YIL069C, YLR185W, YLR360W, YJL136C, YML024W, YLR421C, YMR205C, YDL081C, YBL072C, YDL184C, YBR084C-A, YDL130W, YBR189W, YJR047C, YMR230W, YJL179W, YBR191W, YOR312C, YGL103W, YNL096C, YEL054C, YOL121C, YJR045C, Y…
GO:XXXXXXX	unannotated	4.2767534346302e-12	8.1773488233847e-15	357	2318	711	6289	0.00%	0	YDR379C, YDR445C, YPL182C, YHL037C, YPL025C, YNL089C, YIL068W, YFL032W, YDR524C-A, YPR133W, YKL053C, YML057C, YCR001W, YPR130C, YKL177W, YHR028W, YNL013C, YDR396W, YBL065W, YIR020C-B, YEL074W, YOL038C, YAL037C-B, YBR103C, YDR203W, YAR069C, YGR051C, YOL037C, YOR013W, YLR202C, YPR002C, YER006C, YIL163C, YNR032C, YJL022W, YDR426C, YGR269W, YMR007W, YKR035C, YJL188C, YAL069W, YKL123W, YOR050C, YNL179…
GO:0022625	cytosolic large ribosomal subunit	1.07702567440262e-10	2.05932251319813e-13	65	2318	86	6289	0.00%	0	YOR312C, YLR325C, YGL103W, YEL054C, YDL136W, YLR061W, YOL120C, YOR234C, YLR029C, YGL147C, YMR194W, YBL087C, YOL039W, YDR418W, YDL082W, YPL198W, YJL189W, YBL092W, YJL177W, YER117W, YPL131W, YHL001W, YGL031C, YDL191W, YNL162W, YDR500C, YLR075W, YLR340W, YER056C-A, YDR471W, YBR031W, YHR010W, YNL067W, YLR185W, YKL180W, YLR406C, YPR102C, YDL081C, YFR032C-A, YDR012W, YGL030W, YHR141C, YPL220W, YGL076C,…
GO:0015935	small ribosomal subunit	1.04141603404456e-08	1.99123524673911e-11	67	2318	95	6289	0.00%	0	YNR037C, YER102W, YDL045W-A, YBR251W, YGR027C, YKR057W, YPL013C, YLR048W, YPR166C, YOR158W, YLR388W, YBL090W, YMR116C, YDL061C, YML063W, YGL123W, YBR048W, YIL069C, YNR036C, YDL083C, YJL136C, YML024W, YJR101W, YPL090C, YPL118W, YDR447C, YHR203C, YBL072C, YPR132W, YKL155C, YLR287C-A, YOR182C, YBR189W, YMR230W, YNL096C, YOL121C, YDR064W, YJL190C, YBR146W, YNL306W, YHL004W, YLR441C, YMR158W, YNL007C,…
GO:0022627	cytosolic small ribosomal subunit	3.66943738622853e-08	7.01613266965302e-11	48	2318	62	6289	0.00%	0	YNL096C, YOL121C, YER102W, YJL190C, YDR064W, YGR027C, YKR057W, YLR048W, YLR441C, YLR388W, YNL007C, YLR367W, YMR116C, YDL061C, YLR264W, YML063W, YGL123W, YOR369C, YBR048W, YOR096W, YIL069C, YBR181C, YGR118W, YJR145C, YDL083C, YML026C, YOR167C, YJL136C, YML024W, YPL090C, YDR450W, YDR447C, YHR203C, YOR293W, YBL072C, YJR123W, YPR132W, YOL040C, YLR287C-A, YGL189C, YOR182C, YBR189W, YMR143W, YMR230W, Y…
GO:0005840	ribosome	5.73732595703953e-08	1.09700305105918e-10	184	2318	345	6289	0.00%	0	YLR325C, YDL136W, YBR268W, YER102W, YPL215W, YOR234C, YFR044C, YBL087C, YKR006C, YDR418W, YDL082W, YDL045W-A, YBL092W, YGR027C, YER117W, YKR057W, YPL131W, YPL013C, YKL222C, YGL031C, YOR158W, YGR220C, YLR388W, YMR286W, YKR096W, YML063W, YGL123W, YBR048W, YBR282W, YIL069C, YBL028C, YNL122C, YDL202W, YLR185W, YJL136C, YML024W, YJR101W, YPL118W, YDL081C, YKL065C, YBL072C, YHR147C, YKL155C, YDL184C, Y…
GO:0015934	large ribosomal subunit	7.32146104238229e-07	1.39989694883027e-09	82	2318	131	6289	0.00%	0	YLR325C, YDL136W, YBR268W, YEL050C, YLR061W, YOL120C, YOR234C, YMR194W, YBL087C, YOL039W, YKR006C, YDR418W, YDL082W, YPL198W, YBL092W, YER117W, YPL131W, YGL031C, YGR220C, YDR500C, YMR286W, YBR282W, YDL202W, YLR185W, YDL081C, YFR032C-A, YGL030W, YPL220W, YHR147C, YDL184C, YDL130W, YBR084C-A, YLR448W, YGR148C, YKL006W, YNL177C, YGR085C, YBR191W, YOR312C, YGL103W, YEL054C, YGL147C, YLR029C, YPL173W,…
GO:0005829	cytosol	8.0551940593335e-07	1.54019006870621e-09	212	2318	418	6289	0.00%	0	YLR325C, YDL136W, YER102W, YOR387C, YOR234C, YML092C, YBL087C, YLR148W, YDR418W, YDL082W, YBL092W, YGR027C, YER117W, YDR171W, YKR057W, YPL131W, YGL031C, YPL111W, YDL126C, YNR035C, YMR120C, YDR188W, YLR388W, YML063W, YGL123W, YBR048W, YNL272C, YIL069C, YLR185W, YLR360W, YJL136C, YML024W, YLR421C, YMR205C, YDL081C, YBL072C, YDL184C, YBR084C-A, YDL130W, YLR380W, YBR189W, YJR047C, YMR230W, YBL039C, Y…
GO:0044429	mitochondrial part	0.00089997	1.7207846881594e-06	254	2318	550	6289	0.00%	0	YBR268W, YMR083W, YGR257C, YPL215W, YOR187W, YHR051W, YLR426W, YKR006C, YDL045W-A, YJL066C, YMR301C, YER154W, YDR185C, YLL027W, YGL018C, YPL013C, YOL071W, YIL065C, YLR204W, YIL125W, YOR158W, YGR220C, YMR072W, YPR024W, YOL027C, YAR008W, YMR286W, YMR177W, YHR194W, YPL104W, YML129C, YDL119C, YPL103C, YHR001W-A, YBR282W, YDL202W, YMR145C, YMR002W, YKL212W, YDR377W, YJR101W, YGR046W, YPR058W, YPL271W,…
GO:0030529	ribonucleoprotein complex	0.00526804	1.00727436206984e-05	285	2318	637	6289	0.00%	0	YLR325C, YMR290C, YER102W, YDR339C, YOR234C, YIR009W, YFR044C, YGL029W, YDL092W, YBL087C, YDL045W-A, YBL092W, YGR027C, YPL131W, YKL222C, YEL015W, YLR388W, YMR286W, YML063W, YGL123W, YFL002C, YBR048W, YNL122C, YLR222C, YLR185W, YLR009W, YDL213C, YDL087C, YJL136C, YML024W, YBR233W, YBL072C, YOR159C, YDL130W, YBR084C-A, YMR230W, YNL311C, YBR191W, YOR312C, YGL103W, YNL096C, YDL208W, YOL121C, YJL190C,…

## Sheet: abrupt P
	abrupt sequences – GO process
GOID	TERM	CORRECTED_PVALUE	UNCORRECTED_PVALUE	NUM_LIST_ANNOTATIONS	LIST_SIZE	TOTAL_NUM_ANNOTATIONS	POPULATION_SIZE	FDR_RATE	EXPECTED_FALSE_POSITIVES	ANNOTATED_GENES
GO:0009987	cellular process	6.30624777118851e-26	2.71469985845394e-29	1816	2209	4651	6289	0.00%	0	YKL203C, YMR237W, YDR140W, YBR011C, YMR238W, YLR085C, YLL003W, YHR033W, YHR068W, YGL244W, YER166W, YCL048W, YJL111W, YJL081C, YLR362W, YFR052W, YIL115C, YCR092C, YNL036W, YER060W, YDR540C, YOR303W, YMR142C, YGL257C, YGR177C, YBR163W, YLR218C, YER050C, YKL109W, YML075C, YDR501W, YDR380W, YPR031W, YGL179C, YJL162C, YLR384C, YIR034C, YIL075C, YEL047C, YKR100C, YDL040C, YCL040W, YDL164C, YIL158W, YOR…
GO:0065007	biological regulation	1.74036957234905e-11	7.4919051758461e-15	684	2209	1583	6289	0.00%	0	YLR429W, YLR126C, YKL203C, YDR394W, YOR181W, YJR089W, YDL042C, YOL090W, YDR140W, YGR116W, YLR085C, YGL244W, YLR418C, YDL234C, YIL047C, YER166W, YIL044C, YJL081C, YLR362W, YNL085W, YOL158C, YKL109W, YIL084C, YDL194W, YPR031W, YDL220C, YLR384C, YGL209W, YIL075C, YOR076C, YPL042C, YJL115W, YLR398C, YGL066W, YDR328C, YDR190C, YOR140W, YMR164C, YJL005W, YHR178W, YOR134W, YKL190W, YBR095C, YNL236W, YOR…
GO:0050794	regulation of cellular process	1.50925897986683e-10	6.49702531152316e-14	588	2209	1342	6289	0.00%	0	YLR429W, YKL203C, YDR394W, YOR181W, YJR089W, YDL042C, YOL090W, YDR140W, YGR116W, YLR085C, YGL244W, YLR418C, YDL234C, YIL047C, YIL044C, YJL081C, YLR362W, YNL085W, YKL109W, YIL084C, YDL194W, YPR031W, YDL220C, YLR384C, YGL209W, YOR076C, YPL042C, YJL115W, YLR398C, YGL066W, YDR328C, YDR190C, YOR140W, YMR164C, YJL005W, YHR178W, YOR134W, YKL190W, YBR095C, YNL236W, YOR058C, YPR186C, YDR443C, YDR398W, YHR…
GO:0050789	regulation of biological process	4.12732698922984e-10	1.77672276764091e-13	603	2209	1387	6289	0.00%	0	YLR429W, YKL203C, YDR394W, YOR181W, YJR089W, YDL042C, YOL090W, YDR140W, YGR116W, YLR085C, YGL244W, YLR418C, YDL234C, YIL047C, YIL044C, YJL081C, YLR362W, YNL085W, YKL109W, YIL084C, YDL194W, YPR031W, YDL220C, YLR384C, YGL209W, YIL075C, YOR076C, YPL042C, YJL115W, YLR398C, YGL066W, YDR328C, YDR190C, YOR140W, YMR164C, YJL005W, YHR178W, YOR134W, YKL190W, YBR095C, YNL236W, YOR058C, YPR186C, YDR443C, YDR…
GO:0008152	metabolic process	7.72105688459626e-09	3.32374381601217e-12	1422	2209	3684	6289	0.00%	0	YKL203C, YMR237W, YDR140W, YBR011C, YMR238W, YLR085C, YHR033W, YHR068W, YGL244W, YJL111W, YJL081C, YLR362W, YFR052W, YCR092C, YDR540C, YOR303W, YMR142C, YGL257C, YGR177C, YER050C, YKL109W, YML075C, YDR380W, YPR031W, YGL179C, YJL162C, YLR384C, YIR034C, YIL075C, YEL047C, YDL040C, YCL040W, YDL164C, YKR076W, YGL066W, YDR328C, YKL104C, YDR190C, YHR102W, YDL112W, YPR049C, YJL005W, YCR036W, YNL284C, YBR…
GO:0051716	cellular response to stimulus	1.79941089320098e-08	7.7460649728841e-12	390	2209	856	6289	0.00%	0	YDL035C, YBR223C, YKL203C, YDL084W, YLR319C, YDL042C, YOL090W, YGR116W, YDL105W, YLR320W, YGL244W, YOL111C, YLR418C, YDL234C, YBL022C, YIL047C, YMR172W, YKR014C, YIL044C, YNL025C, YJL081C, YOR106W, YLR362W, YNL085W, YCR092C, YNL036W, YHL023C, YDL170W, YKL109W, YDR501W, YBL051C, YIL084C, YDL194W, YNL099C, YGL209W, YEL047C, YBR170C, YMR076C, YLR266C, YPL042C, YJL115W, YDR092W, YKL116C, YDL164C, YDR…
GO:0050896	response to stimulus	3.40789427377746e-07	1.46702293318014e-10	482	2209	1109	6289	0.00%	0	YDL035C, YBR223C, YKL203C, YOR181W, YDL084W, YLR319C, YDL042C, YOL090W, YGR116W, YDL105W, YLR320W, YGL244W, YOL111C, YLR418C, YDL234C, YBL022C, YIL047C, YMR172W, YKR014C, YIL044C, YNL025C, YJL081C, YOR106W, YLR362W, YNL085W, YFL016C, YCR092C, YNL036W, YOR178C, YHL023C, YGR177C, YDL170W, YKL109W, YDR501W, YDR074W, YBL051C, YIL084C, YDL194W, YGL179C, YNL099C, YGL209W, YOR380W, YEL047C, YBR170C, YMR…
GO:0090304	nucleic acid metabolic process	4.54673900844073e-07	1.95727034371103e-10	640	2209	1529	6289	0.00%	0	YDR394W, YDL042C, YOL090W, YGR116W, YDL105W, YLR085C, YGL244W, YLR418C, YLR277C, YJL081C, YNL085W, YOL080C, YCR092C, YDR540C, YBL024W, YKL109W, YIL084C, YPR031W, YDL220C, YER006W, YLR384C, YGL209W, YOR243C, YEL055C, YBR065C, YDR023W, YOR076C, YPL042C, YJL115W, YDL164C, YLR398C, YGL066W, YDR190C, YOR140W, YDL112W, YMR164C, YHR178W, YBR095C, YNL236W, YGR095C, YER032W, YPR186C, YGR103W, YKL014C, YJL…
GO:0031323	regulation of cellular metabolic process	4.92339097060725e-07	2.11941066319727e-10	430	2209	976	6289	0.00%	0	YGL240W, YER059W, YKL203C, YDR394W, YDL084W, YDL042C, YOL090W, YKL005C, YFR009W, YDR140W, YGR116W, YLR085C, YGL244W, YPL219W, YLL022C, YLR418C, YDL234C, YMR172W, YIL044C, YNL025C, YJL081C, YLR362W, YJL103C, YNL085W, YOR178C, YPL011C, YDL170W, YKL109W, YOL017W, YIL084C, YPR031W, YPL015C, YGR229C, YDL220C, YLR384C, YGL209W, YOR380W, YDL134C, YOR076C, YLR266C, YGR128C, YPL042C, YJL206C, YJL115W, YKL…
GO:0019222	regulation of metabolic process	6.19784652163468e-07	2.66803552373426e-10	443	2209	1011	6289	0.00%	0	YGL240W, YER059W, YKL203C, YDR394W, YDL084W, YDL042C, YOL090W, YKL005C, YFR009W, YDR140W, YGR116W, YLR085C, YGL244W, YPL219W, YLL022C, YLR418C, YDL234C, YMR172W, YIL044C, YNL025C, YJL081C, YLR362W, YJL103C, YNL085W, YOR178C, YPL011C, YDL170W, YKL109W, YOL017W, YIL084C, YPR031W, YPL015C, YGR229C, YDL220C, YLR384C, YGL209W, YOR380W, YIL075C, YDL134C, YOR076C, YLR266C, YGR128C, YPL042C, YJL206C, YJL…
GO:0080090	regulation of primary metabolic process	9.51266285584702e-07	4.09499046743307e-10	427	2209	972	6289	0.00%	0	YGL240W, YER059W, YDR394W, YDL084W, YDL042C, YOL090W, YKL005C, YFR009W, YDR140W, YGR116W, YLR085C, YGL244W, YPL219W, YLL022C, YLR418C, YDL234C, YMR172W, YIL044C, YNL025C, YJL081C, YLR362W, YJL103C, YNL085W, YOR178C, YPL011C, YDL170W, YKL109W, YOL017W, YIL084C, YPR031W, YPL015C, YGR229C, YDL220C, YLR384C, YGL209W, YOR380W, YIL075C, YDL134C, YOR076C, YLR266C, YGR128C, YPL042C, YJL206C, YJL115W, YKL…
GO:0044237	cellular metabolic process	1.06804096380522e-06	4.59767956868369e-10	1343	2209	3495	6289	0.00%	0	YKL203C, YMR237W, YDR140W, YBR011C, YLR085C, YHR033W, YHR068W, YGL244W, YJL111W, YJL081C, YLR362W, YFR052W, YCR092C, YDR540C, YOR303W, YMR142C, YGL257C, YGR177C, YER050C, YKL109W, YML075C, YDR380W, YPR031W, YGL179C, YJL162C, YLR384C, YIR034C, YIL075C, YDL040C, YCL040W, YDL164C, YKR076W, YGL066W, YDR328C, YKL104C, YDR190C, YHR102W, YDL112W, YPR049C, YJL005W, YCR036W, YNL284C, YBR095C, YNL236W, YGR…
GO:0006807	nitrogen compound metabolic process	1.47753257842461e-06	6.36045018693333e-10	851	2209	2111	6289	0.00%	0	YLR126C, YDR394W, YDL042C, YOL090W, YBL098W, YMR237W, YGR116W, YDL105W, YLR085C, YHR033W, YHR068W, YGL244W, YLR418C, YLR277C, YDL234C, YIL044C, YGR007W, YBR176W, YJL081C, YNL085W, YOL080C, YCR092C, YDR540C, YOR303W, YBL024W, YKL109W, YML075C, YDR380W, YIL084C, YPR031W, YDL220C, YER006W, YHR112C, YLR384C, YIR034C, YGL209W, YOR243C, YPL023C, YEL055C, YBR065C, YDR023W, YOR076C, YPL042C, YJL115W, YDL…
GO:0006139	nucleobase-containing compound metabolic process	1.91917134994534e-06	8.26160718874445e-10	745	2209	1823	6289	0.00%	0	YDR394W, YDL042C, YOL090W, YBL098W, YGR116W, YDL105W, YLR085C, YGL244W, YLR418C, YLR277C, YDL234C, YIL044C, YJL081C, YNL085W, YOL080C, YCR092C, YDR540C, YBL024W, YKL109W, YML075C, YIL084C, YPR031W, YDL220C, YER006W, YLR384C, YGL209W, YOR243C, YEL055C, YBR065C, YDR023W, YOR076C, YPL042C, YJL115W, YDL164C, YLR398C, YGL066W, YDR190C, YOR140W, YDL112W, YMR164C, YJL005W, YHR178W, YOR134W, YBR095C, YNL…
GO:0034641	cellular nitrogen compound metabolic process	2.6761814418249e-06	1.15203678081141e-09	838	2209	2080	6289	0.00%	0	YLR126C, YDR394W, YDL042C, YOL090W, YBL098W, YGR116W, YDL105W, YLR085C, YHR033W, YHR068W, YGL244W, YLR418C, YLR277C, YDL234C, YIL044C, YGR007W, YBR176W, YJL081C, YNL085W, YOL080C, YCR092C, YDR540C, YOR303W, YBL024W, YKL109W, YML075C, YDR380W, YIL084C, YPR031W, YDL220C, YER006W, YHR112C, YLR384C, YIR034C, YGL209W, YOR243C, YPL023C, YEL055C, YBR065C, YDR023W, YOR076C, YPL042C, YJL115W, YDL164C, YLR…
GO:0019219	regulation of nucleobase-containing compound metabolic process	2.8473262128521e-06	1.22571081052609e-09	348	2209	775	6289	0.00%	0	YDR394W, YDL084W, YDL042C, YOL090W, YKL005C, YGR116W, YLR085C, YGL244W, YLL022C, YLR418C, YDL234C, YMR172W, YIL044C, YNL025C, YJL081C, YJL103C, YOR178C, YPL011C, YDL170W, YKL109W, YOL017W, YIL084C, YPR031W, YPL015C, YGR229C, YDL220C, YLR384C, YGL209W, YOR380W, YLR266C, YGR128C, YPL042C, YJL206C, YJL115W, YKL116C, YMR098C, YOR338W, YDR217C, YIL130W, YGL066W, YDR421W, YDR190C, YOR140W, YMR263W, YMR…
GO:0051171	regulation of nitrogen compound metabolic process	5.98587998378248e-06	2.576788628404e-09	348	2209	779	6289	0.00%	0	YDR394W, YDL084W, YDL042C, YOL090W, YKL005C, YGR116W, YLR085C, YGL244W, YLL022C, YLR418C, YDL234C, YMR172W, YIL044C, YNL025C, YJL081C, YJL103C, YOR178C, YPL011C, YDL170W, YKL109W, YOL017W, YIL084C, YPR031W, YPL015C, YGR229C, YDL220C, YLR384C, YGL209W, YOR380W, YLR266C, YGR128C, YPL042C, YJL206C, YJL115W, YKL116C, YMR098C, YOR338W, YDR217C, YIL130W, YGL066W, YDR421W, YDR190C, YOR140W, YMR263W, YMR…
GO:0060255	regulation of macromolecule metabolic process	6.57014907360856e-06	2.82830351855728e-09	396	2209	903	6289	0.00%	0	YGL240W, YER059W, YDR394W, YDL084W, YDL042C, YOL090W, YKL005C, YFR009W, YDR140W, YGR116W, YLR085C, YGL244W, YPL219W, YLL022C, YLR418C, YMR172W, YNL025C, YJL081C, YLR362W, YJL103C, YNL085W, YOR178C, YPL011C, YDL170W, YKL109W, YOL017W, YIL084C, YPR031W, YPL015C, YGR229C, YDL220C, YLR384C, YGL209W, YOR380W, YIL075C, YDL134C, YOR076C, YLR266C, YGR128C, YPL042C, YJL206C, YJL115W, YKL116C, YLR398C, YMR…
GO:0000003	reproduction	1.20008683886441e-05	5.16610778676028e-09	222	2209	466	6289	0.00%	0	YDR099W, YBR267W, YPL130W, YOR181W, YCR009C, YPL027W, YLR319C, YOL090W, YBR186W, YGL251C, YMR238W, YLR320W, YGR108W, YLR213C, YNL127W, YNR049C, YGL192W, YOL111C, YPR192W, YPR054W, YCL048W, YNL025C, YLR362W, YCR092C, YOR178C, YHL023C, YFR048W, YJL085W, YPL204W, YDL194W, YOR353C, YPL008W, YMR198W, YMR306W, YBR023C, YGL116W, YDR402C, YNL294C, YLL043W, YIL073C, YDL134C, YBR148W, YJR084W, YMR076C, YPL…
GO:0032774	RNA biosynthetic process	2.47865291713798e-05	1.0670051300637e-08	325	2209	728	6289	0.00%	0	YDR394W, YDL084W, YDL042C, YOL090W, YKL005C, YGR116W, YLR085C, YGL244W, YLL022C, YLR418C, YLR277C, YMR172W, YNL025C, YJL081C, YJL103C, YPR190C, YOR178C, YPL011C, YDL170W, YKL109W, YLR403W, YOL017W, YIL084C, YPR031W, YPL015C, YGR229C, YLR384C, YGL209W, YOR380W, YEL055C, YLR266C, YGR128C, YPL042C, YJL206C, YJL115W, YKL116C, YOR338W, YDR217C, YIL130W, YGL066W, YDR421W, YDR190C, YOR140W, YMR263W, YMR…
GO:0044238	primary metabolic process	2.83535336455309e-05	1.22055676476672e-08	1274	2209	3326	6289	0.00%	0	YKL203C, YMR237W, YDR140W, YMR238W, YLR085C, YHR033W, YHR068W, YGL244W, YJL111W, YJL081C, YLR362W, YFR052W, YCR092C, YDR540C, YOR303W, YMR142C, YGL257C, YGR177C, YER050C, YKL109W, YML075C, YDR380W, YPR031W, YGL179C, YJL162C, YLR384C, YIR034C, YIL075C, YDL040C, YCL040W, YDL164C, YKR076W, YGL066W, YDR328C, YKL104C, YDR190C, YHR102W, YDL112W, YJL005W, YCR036W, YNL284C, YBR095C, YNL236W, YGR095C, YER…
GO:0006351	transcription, DNA-dependent	3.28434185009923e-05	1.41383635389549e-08	324	2209	727	6289	0.00%	0	YDR394W, YDL084W, YDL042C, YOL090W, YKL005C, YGR116W, YLR085C, YGL244W, YLL022C, YLR418C, YLR277C, YMR172W, YNL025C, YJL081C, YJL103C, YPR190C, YOR178C, YPL011C, YDL170W, YKL109W, YLR403W, YOL017W, YIL084C, YPR031W, YPL015C, YGR229C, YLR384C, YGL209W, YOR380W, YEL055C, YLR266C, YGR128C, YPL042C, YJL206C, YJL115W, YKL116C, YOR338W, YDR217C, YIL130W, YGL066W, YDR421W, YDR190C, YOR140W, YMR263W, YMR…
GO:0051252	regulation of RNA metabolic process	3.88383531220193e-05	1.67190499879549e-08	306	2209	682	6289	0.00%	0	YDR394W, YDL084W, YDL042C, YOL090W, YKL005C, YGR116W, YLR085C, YGL244W, YLL022C, YLR418C, YMR172W, YNL025C, YJL081C, YJL103C, YOR178C, YPL011C, YDL170W, YKL109W, YOL017W, YIL084C, YPR031W, YPL015C, YGR229C, YLR384C, YGL209W, YOR380W, YLR266C, YGR128C, YPL042C, YJL206C, YJL115W, YKL116C, YMR098C, YOR338W, YDR217C, YIL130W, YGL066W, YDR421W, YDR190C, YOR140W, YMR263W, YMR164C, YIL122W, YLR052W, YHR…
GO:0033554	cellular response to stress	4.56726170496803e-05	1.96610490958589e-08	255	2209	554	6289	0.00%	0	YKL068W, YBR223C, YJL095W, YDR099W, YPR019W, YGR184C, YPL188W, YDL084W, YHL020C, YDL042C, YOL090W, YHR206W, YPL031C, YGR116W, YDL105W, YLR320W, YIR002C, YOL043C, YOR144C, YER111C, YGL244W, YLR418C, YGR048W, YBL022C, YMR172W, YMR078C, YJL081C, YBR216C, YOR106W, YLR362W, YNL085W, YDR256C, YLR335W, YCR092C, YNL036W, YML007W, YHL023C, YKL213C, YBL046W, YPL001W, YER041W, YLR288C, YDR501W, YDR419W, YPL…
GO:0006355	regulation of transcription, DNA-dependent	5.43118828786178e-05	2.33800615060774e-08	299	2209	666	6289	0.00%	0	YDR394W, YDL084W, YDL042C, YOL090W, YKL005C, YGR116W, YLR085C, YGL244W, YLL022C, YLR418C, YMR172W, YNL025C, YJL081C, YJL103C, YOR178C, YPL011C, YDL170W, YKL109W, YOL017W, YIL084C, YPR031W, YPL015C, YGR229C, YLR384C, YGL209W, YOR380W, YLR266C, YGR128C, YPL042C, YJL206C, YJL115W, YKL116C, YOR338W, YDR217C, YIL130W, YGL066W, YDR421W, YDR190C, YOR140W, YMR263W, YMR164C, YIL122W, YLR052W, YHR178W, YBR…
GO:2001141	regulation of RNA biosynthetic process	5.43118828786178e-05	2.33800615060774e-08	299	2209	666	6289	0.00%	0	YDR394W, YDL084W, YDL042C, YOL090W, YKL005C, YGR116W, YLR085C, YGL244W, YLL022C, YLR418C, YMR172W, YNL025C, YJL081C, YJL103C, YOR178C, YPL011C, YDL170W, YKL109W, YOL017W, YIL084C, YPR031W, YPL015C, YGR229C, YLR384C, YGL209W, YOR380W, YLR266C, YGR128C, YPL042C, YJL206C, YJL115W, YKL116C, YOR338W, YDR217C, YIL130W, YGL066W, YDR421W, YDR190C, YOR140W, YMR263W, YMR164C, YIL122W, YLR052W, YHR178W, YBR…
GO:2000112	regulation of cellular macromolecule biosynthetic process	7.53769605668023e-05	3.24481104463204e-08	349	2209	796	6289	0.00%	0	YER059W, YDR394W, YDL084W, YDL042C, YOL090W, YKL005C, YFR009W, YDR140W, YGR116W, YLR085C, YGL244W, YPL219W, YLL022C, YLR418C, YMR172W, YNL025C, YJL081C, YJL103C, YNL085W, YOR178C, YPL011C, YDL170W, YKL109W, YOL017W, YIL084C, YPR031W, YPL015C, YGR229C, YDL220C, YLR384C, YGL209W, YOR380W, YDL134C, YOR076C, YLR266C, YGR128C, YPL042C, YJL206C, YJL115W, YKL116C, YLR398C, YOR338W, YDR217C, YIL130W, YGL…
GO:0071840	cellular component organization or biogenesis	7.95310677156402e-05	3.4236361478967e-08	804	2209	2015	6289	0.00%	0	YLR429W, YKL203C, YDR394W, YOR181W, YJR089W, YDL042C, YOL090W, YMR237W, YGL020C, YGR116W, YMR238W, YLR085C, YLL003W, YGL244W, YOL111C, YLR418C, YDL234C, YER166W, YCL048W, YJL081C, YLR362W, YOL080C, YIL115C, YCR092C, YOL018C, YBR163W, YLR218C, YER050C, YPL221W, YIL084C, YPR031W, YDL220C, YER006W, YPR083W, YOR243C, YIL075C, YKR100C, YPL253C, YBL007C, YJL115W, YGR078C, YPL144W, YPL085W, YOR092W, YKR…
GO:0010468	regulation of gene expression	0.000100874	4.34240267823937e-08	346	2209	790	6289	0.00%	0	YDR394W, YDL084W, YDL042C, YOL090W, YKL005C, YFR009W, YDR140W, YGR116W, YLR085C, YGL244W, YLL022C, YLR418C, YMR172W, YNL025C, YJL081C, YJL103C, YNL085W, YOR178C, YPL011C, YDL170W, YKL109W, YOL017W, YIL084C, YPR031W, YPL015C, YGR229C, YLR384C, YGL209W, YOR380W, YDL134C, YOR076C, YLR266C, YGR128C, YPL042C, YJL206C, YJL115W, YKL116C, YLR398C, YMR098C, YOR338W, YDR217C, YIL130W, YGL066W, YDR421W, YDR…
GO:0010556	regulation of macromolecule biosynthetic process	0.000105188	4.52811465215435e-08	349	2209	798	6289	0.00%	0	YER059W, YDR394W, YDL084W, YDL042C, YOL090W, YKL005C, YFR009W, YDR140W, YGR116W, YLR085C, YGL244W, YPL219W, YLL022C, YLR418C, YMR172W, YNL025C, YJL081C, YJL103C, YNL085W, YOR178C, YPL011C, YDL170W, YKL109W, YOL017W, YIL084C, YPR031W, YPL015C, YGR229C, YDL220C, YLR384C, YGL209W, YOR380W, YDL134C, YOR076C, YLR266C, YGR128C, YPL042C, YJL206C, YJL115W, YKL116C, YLR398C, YOR338W, YDR217C, YIL130W, YGL…
GO:0006974	response to DNA damage stimulus	0.000113078	4.86777310848897e-08	154	2209	310	6289	0.00%	0	YBR223C, YDR099W, YPR019W, YDL084W, YDL042C, YOL090W, YPL031C, YDL105W, YLR320W, YIR002C, YOL043C, YOR144C, YGL244W, YLR418C, YMR078C, YJL081C, YNL085W, YCR092C, YKL213C, YBL046W, YPL001W, YER041W, YLR288C, YDR501W, YDR419W, YPL204W, YBL051C, YDL102W, YKL045W, YDR182W, YOR258W, YLR103C, YMR076C, YDR499W, YPL153C, YDR092W, YPR164W, YGR002C, YDL164C, YDR217C, YDR190C, YGL094C, YER133W, YDL154W, YER…
GO:0044260	cellular macromolecule metabolic process	0.000132841	5.71851983338717e-08	976	2209	2497	6289	0.00%	0	YDR394W, YBR079C, YDL042C, YOL090W, YMR237W, YDR140W, YGR116W, YDL105W, YLR085C, YHR068W, YGL244W, YLR418C, YLR277C, YJL111W, YJL081C, YLR362W, YNL085W, YFR052W, YOL080C, YCR092C, YDR540C, YMR142C, YGL257C, YER050C, YBL024W, YPL221W, YKL109W, YIL084C, YNL038W, YPR031W, YGL179C, YDL220C, YER006W, YJL162C, YLR384C, YNL099C, YGL209W, YOR243C, YIL075C, YBR170C, YEL055C, YBR065C, YDL040C, YDR023W, YPL…
GO:0043170	macromolecule metabolic process	0.000189219	8.14546268897004e-08	1003	2209	2576	6289	0.00%	0	YDR394W, YBR079C, YDL042C, YOL090W, YMR237W, YDR140W, YGR116W, YDL105W, YLR085C, YHR068W, YGL244W, YLR418C, YLR277C, YJL111W, YJL081C, YLR362W, YNL085W, YFR052W, YOL080C, YCR092C, YDR540C, YMR142C, YGL257C, YER050C, YBL024W, YPL221W, YKL109W, YIL084C, YNL038W, YPR031W, YGL179C, YDL220C, YER006W, YJL162C, YLR384C, YNL099C, YGL209W, YOR243C, YIL075C, YBR170C, YEL055C, YBR065C, YDL040C, YDR023W, YPL…
GO:0009889	regulation of biosynthetic process	0.000254813	1.09691468060469e-07	355	2209	819	6289	0.00%	0	YER059W, YDR394W, YDL084W, YDL042C, YOL090W, YKL005C, YFR009W, YDR140W, YGR116W, YLR085C, YGL244W, YPL219W, YLL022C, YLR418C, YMR172W, YNL025C, YJL081C, YJL103C, YNL085W, YOR178C, YPL011C, YDL170W, YKL109W, YOL017W, YIL084C, YPR031W, YPL015C, YGR229C, YDL220C, YLR384C, YGL209W, YOR380W, YDL134C, YOR076C, YLR266C, YGR128C, YPL042C, YJL206C, YJL115W, YKL116C, YLR398C, YOR338W, YDR217C, YIL130W, YGL…
GO:0031326	regulation of cellular biosynthetic process	0.000254813	1.09691468060469e-07	355	2209	819	6289	0.00%	0	YER059W, YDR394W, YDL084W, YDL042C, YOL090W, YKL005C, YFR009W, YDR140W, YGR116W, YLR085C, YGL244W, YPL219W, YLL022C, YLR418C, YMR172W, YNL025C, YJL081C, YJL103C, YNL085W, YOR178C, YPL011C, YDL170W, YKL109W, YOL017W, YIL084C, YPR031W, YPL015C, YGR229C, YDL220C, YLR384C, YGL209W, YOR380W, YDL134C, YOR076C, YLR266C, YGR128C, YPL042C, YJL206C, YJL115W, YKL116C, YLR398C, YOR338W, YDR217C, YIL130W, YGL…
GO:0006259	DNA metabolic process	0.000805389	3.46702242105912e-07	217	2209	473	6289	0.00%	0	YGL240W, YBR223C, YDR099W, YPR019W, YDL084W, YDL042C, YOL090W, YGL251C, YGR116W, YDL105W, YLR320W, YIR002C, YOL043C, YOR144C, YGL244W, YLL022C, YLR418C, YMR078C, YJL081C, YNL085W, YCR092C, YDR540C, YKL213C, YPL001W, YER041W, YLR288C, YER070W, YDR419W, YPL204W, YPL015C, YDL220C, YDL102W, YPL008W, YKL045W, YDR182W, YML062C, YOR258W, YLR103C, YDR303C, YMR076C, YDR499W, YPL283C, YPL153C, YJL115W, YDR…
GO:0016070	RNA metabolic process	0.000808773	3.48158840193922e-07	520	2209	1263	6289	0.00%	0	YDR394W, YDL042C, YOL090W, YGR116W, YLR085C, YGL244W, YLR418C, YLR277C, YJL081C, YOL080C, YBL024W, YKL109W, YIL084C, YPR031W, YER006W, YLR384C, YGL209W, YOR243C, YEL055C, YBR065C, YDR023W, YOR076C, YPL042C, YJL115W, YLR398C, YGL066W, YDR190C, YOR140W, YDL112W, YMR164C, YHR178W, YBR095C, YNL236W, YGR095C, YER032W, YPR186C, YGR103W, YKL014C, YJL098W, YDR443C, YDR398W, YMR293C, YHR196W, YNL330C, YLL…
GO:0006281	DNA repair	0.00103588	4.45921547074996e-07	133	2209	268	6289	0.00%	0	YBR223C, YPR019W, YDL084W, YDL042C, YOL090W, YDL105W, YLR320W, YIR002C, YOL043C, YOR144C, YGL244W, YLR418C, YMR078C, YJL081C, YNL085W, YCR092C, YKL213C, YPL001W, YER041W, YLR288C, YDR419W, YPL204W, YDL102W, YKL045W, YDR182W, YOR258W, YLR103C, YMR076C, YDR499W, YPL153C, YDR092W, YPR164W, YDL164C, YGR002C, YDR217C, YDR190C, YGL094C, YDL154W, YER171W, YPL096W, YDR004W, YGL201C, YML061C, YJR082C, YOR…
GO:0016043	cellular component organization	0.00115494	4.97174005726527e-07	699	2209	1751	6289	0.00%	0	YLR429W, YKL203C, YDR394W, YOR181W, YJR089W, YDL042C, YOL090W, YGL020C, YGR116W, YMR238W, YLR085C, YLL003W, YGL244W, YOL111C, YLR418C, YDL234C, YER166W, YCL048W, YJL081C, YOL080C, YIL115C, YCR092C, YOL018C, YBR163W, YLR218C, YER050C, YIL084C, YPR031W, YDL220C, YPR083W, YIL075C, YKR100C, YPL253C, YBL007C, YJL115W, YGR078C, YPL144W, YPL085W, YOR092W, YKR076W, YGL066W, YMR212C, YDR328C, YDR190C, YOR…
GO:0010324	membrane invagination	0.00121564	5.23305648193588e-07	79	2209	143	6289	0.00%	0	YKR021W, YDR490C, YMR159C, YKL203C, YOR181W, YJL204C, YCR009C, YGR068C, YBR128C, YPR165W, YGR167W, YNL084C, YNL032W, YKR001C, YGL181W, YER166W, YKR014C, YOR106W, YHR195W, YPL154C, YMR258C, YOL018C, YNL020C, YML001W, YHR161C, YNL227C, YLR423C, YDL149W, YOR018W, YIL095W, YHR114W, YGL180W, YBR077C, YHR001W, YGR241C, YHR073W, YDR093W, YBL007C, YDR129C, YIL048W, YNL106C, YKR003W, YOR329C, YLR206W, YPR…
GO:0016192	vesicle-mediated transport	0.00189965	8.17756545425702e-07	180	2209	385	6289	0.00%	0	YKR021W, YOR016C, YGL223C, YKL203C, YOR181W, YJL204C, YCR009C, YGR068C, YHR108W, YMR237W, YGL020C, YDR425W, YDR084C, YJL222W, YNR049C, YJR005W, YGR284C, YDL234C, YER166W, YLR083C, YKR014C, YIL044C, YDL058W, YOR299W, YOR106W, YDR358W, YER136W, YOL018C, YNL020C, YJL085W, YLR096W, YIL095W, YOR070C, YPL204W, YOR216C, YER143W, YDR372C, YGR166W, YGL098W, YGL002W, YBL007C, YDR093W, YGL005C, YLR166C, YIL…
GO:0006950	response to stress	0.00234418	1.00911660856562e-06	316	2209	732	6289	0.00%	0	YBR223C, YOR181W, YDL084W, YLR319C, YDL042C, YOL090W, YGR116W, YDL105W, YLR320W, YGL244W, YLR418C, YBL022C, YMR172W, YJL081C, YOR106W, YLR362W, YNL085W, YFL016C, YCR092C, YNL036W, YOR178C, YHL023C, YDR501W, YDR074W, YBL051C, YIL084C, YGL179C, YNL099C, YEL047C, YBR170C, YMR076C, YLR266C, YER019W, YJL115W, YDR092W, YDL164C, YOR338W, YDR217C, YIL130W, YDR190C, YMR263W, YIL122W, YHR178W, YEL052W, YMR…
GO:0048523	negative regulation of cellular process	0.0027001	1.16233289737568e-06	199	2209	434	6289	0.00%	0	YLR429W, YDR099W, YKL203C, YDL084W, YJR089W, YHL020C, YDL042C, YOL090W, YKL005C, YPL031C, YKL101W, YGR116W, YIR002C, YAL051W, YOR144C, YGL244W, YPL219W, YLL022C, YLR418C, YPR054W, YNL025C, YLR335W, YPR129W, YOR178C, YBR050C, YBL046W, YPL001W, YMR168C, YLR288C, YIL033C, YBL051C, YOL017W, YIL084C, YPR070W, YDR448W, YDL194W, YPL015C, YPL008W, YGL116W, YGL209W, YNL097C, YLR103C, YDL134C, YDR499W, YPL…
GO:0006897	endocytosis	0.00270645	1.1650668895705e-06	60	2209	103	6289	0.00%	0	YKR021W, YDR490C, YNL106C, YIL048W, YDR129C, YKR003W, YKL203C, YOR329C, YOR181W, YJL204C, YCR009C, YLR206W, YGR068C, YPR165W, YGR167W, YPR030W, YNL084C, YNL032W, YKR001C, YOR237W, YBR207W, YER125W, YGL181W, YER166W, YKR014C, YNL297C, YGR086C, YHR016C, YMR258C, YOL018C, YLR337C, YDL161W, YPL145C, YOR043W, YNL020C, YML001W, YHR161C, YNL227C, YPL032C, YOR094W, YOR018W, YHR114W, YIL095W, YCR028C, YHR…
GO:0071841	cellular component organization or biogenesis at cellular level	0.00305012	1.31300721793e-06	743	2209	1881	6289	0.00%	0	YLR429W, YKL203C, YDR394W, YOR181W, YJR089W, YDL042C, YOL090W, YMR237W, YGL020C, YGR116W, YMR238W, YLR085C, YLL003W, YGL244W, YOL111C, YLR418C, YDL234C, YCL048W, YJL081C, YLR362W, YOL080C, YIL115C, YCR092C, YOL018C, YBR163W, YLR218C, YER050C, YPL221W, YIL084C, YPR031W, YDL220C, YER006W, YPR083W, YOR243C, YIL075C, YKR100C, YPL253C, YBL007C, YJL115W, YGR078C, YPL144W, YPL085W, YOR092W, YKR076W, YGL…
GO:0048519	negative regulation of biological process	0.00361025	1.5541336920428e-06	202	2209	443	6289	0.00%	0	YLR429W, YDR099W, YKL203C, YDL084W, YJR089W, YHL020C, YDL042C, YOL090W, YKL005C, YPL031C, YKL101W, YGR116W, YIR002C, YAL051W, YOR144C, YGL244W, YPL219W, YLL022C, YLR418C, YPR054W, YNL025C, YLR335W, YPR129W, YOR178C, YBR050C, YBL046W, YPL001W, YMR168C, YLR288C, YIL033C, YBL051C, YOL017W, YIL084C, YPR070W, YDR448W, YDL194W, YPL015C, YPL008W, YGL116W, YGL209W, YNL097C, YLR103C, YDL134C, YDR499W, YPL…
GO:0051276	chromosome organization	0.00401461	1.72820115434226e-06	197	2209	431	6289	0.00%	0	YML127W, YKL068W, YKL033W, YGL240W, YLR033W, YLR319C, YJR089W, YDL042C, YOL090W, YFR013W, YGL251C, YGR116W, YLR320W, YLR085C, YOR144C, YGL244W, YLL022C, YLR418C, YCL010C, YMR078C, YJL081C, YLR335W, YCR092C, YDR145W, YPL001W, YLR288C, YIL084C, YDR448W, YPR031W, YDL220C, YPL008W, YMR198W, YAL011W, YGL092W, YNL097C, YIL073C, YDR303C, YMR076C, YDR499W, YPL253C, YLR141W, YPL283C, YJL115W, YDR469W, YGR…
GO:0032505	reproduction of a single-celled organism	0.00431658	1.85819274235337e-06	106	2209	209	6289	0.00%	0	YDR099W, YBR267W, YPL130W, YOR181W, YDR166C, YPL027W, YLR319C, YOL090W, YDR516C, YPR165W, YKR031C, YIL099W, YMR238W, YNL084C, YLR213C, YOR191W, YNR049C, YLL040C, YBR130C, YPR192W, YPR054W, YCL048W, YKR020W, YAL027W, YER008C, YCR092C, YGR032W, YER177W, YJL085W, YNL012W, YNL102W, YCL024W, YHL027W, YOR353C, YPL008W, YMR306W, YBR180W, YFL005W, YBR023C, YER020W, YDR402C, YNL294C, YNL128W, YDL134C, YOL…
GO:0009272	fungal-type cell wall biogenesis	0.00462628	1.9915119186512e-06	42	2209	66	6289	0.00%	0	YDR523C, YDR099W, YOR255W, YHR184W, YLR343W, YLL005C, YMR237W, YBR045C, YKL104C, YHR101C, YCR045C, YMR238W, YNL084C, YLR213C, YDL240W, YPR054W, YCL048W, YOR299W, YLR308W, YDL239C, YGR032W, YER177W, YDR403W, YGR225W, YPL221W, YKR027W, YOL091W, YEL004W, YHL027W, YGR229C, YDR027C, YBR180W, YMR306W, YGL027C, YBR023C, YDR402C, YJL099W, YNL294C, YNL128W, YOL132W, YDR104C, YKL046C
GO:0022414	reproductive process	0.00732208	3.15199342028051e-06	179	2209	389	6289	0.00%	0	YDR099W, YPL130W, YPL027W, YOL090W, YBR186W, YGL251C, YLR320W, YGR108W, YLR213C, YNL127W, YNR049C, YGL192W, YOL111C, YPR192W, YPR054W, YCL048W, YNL025C, YLR362W, YCR092C, YOR178C, YHL023C, YFR048W, YPL204W, YDL194W, YPL008W, YMR198W, YMR306W, YBR023C, YGL116W, YDR402C, YNL294C, YIL073C, YBR148W, YJR084W, YMR076C, YPL042C, YCL058C, YPL157W, YDL160C, YOR338W, YGL170C, YER133W, YCR045C, YIL122W, YKL…
GO:0048610	cellular process involved in reproduction	0.00732208	3.15199342028051e-06	179	2209	389	6289	0.00%	0	YDR099W, YPL130W, YPL027W, YOL090W, YBR186W, YGL251C, YLR320W, YGR108W, YLR213C, YNL127W, YNR049C, YGL192W, YOL111C, YPR192W, YPR054W, YCL048W, YNL025C, YLR362W, YCR092C, YOR178C, YHL023C, YFR048W, YPL204W, YDL194W, YPL008W, YMR198W, YMR306W, YBR023C, YGL116W, YDR402C, YNL294C, YIL073C, YBR148W, YJR084W, YMR076C, YPL042C, YCL058C, YPL157W, YDL160C, YOR338W, YGL170C, YER133W, YCR045C, YIL122W, YKL…

## Sheet: abrupt F
	abrupt sequences – GO function
GOID	TERM	CORRECTED_PVALUE	UNCORRECTED_PVALUE	NUM_LIST_ANNOTATIONS	LIST_SIZE	TOTAL_NUM_ANNOTATIONS	POPULATION_SIZE	FDR_RATE	EXPECTED_FALSE_POSITIVES	ANNOTATED_GENES
GO:0005488	binding	8.55142546026507e-22	1.08796761580981e-24	1167	2209	2775	6289	0.00%	0	YKL203C, YMR237W, YDR140W, YBR011C, YLR085C, YHR033W, YGL244W, YER166W, YJL111W, YJL081C, YLR362W, YCR092C, YNL036W, YOR303W, YBR163W, YKL109W, YML075C, YDR501W, YDR380W, YPR031W, YGL179C, YJL162C, YIR034C, YIL075C, YDL040C, YCL040W, YLR419W, YDL164C, YDR328C, YKL104C, YDR190C, YHR102W, YEL077C, YDL112W, YPR049C, YJL005W, YCR036W, YAL002W, YKL190W, YNL236W, YGR095C, YOR058C, YCR088W, YPL119C, YPL…
GO:0032559	adenyl ribonucleotide binding	5.31141641119477e-08	6.75752724070581e-11	292	2209	620	6289	0.00%	0	YIR016W, YKL203C, YDR394W, YDL084W, YOL090W, YFR009W, YHL050C, YOR011W, YBL022C, YER166W, YJL111W, YEL041W, YLR362W, YFL016C, YCR092C, YOR303W, YNL020C, YLR096W, YER070W, YGL179C, YNL132W, YDR023W, YCL040W, YCR011C, YPL042C, YLR419W, YDR092W, YKL116C, YDL164C, YLR398C, YIL048W, YLL019C, YDR190C, YHR102W, YEL077C, YJL005W, YER047C, YCR036W, YNL339C, YEL052W, YGR061C, YDL154W, YLR410W, YPL119C, YPL…
GO:0005524	ATP binding	1.03785182512652e-07	1.32042216937216e-10	290	2209	618	6289	0.00%	0	YIR016W, YKL203C, YDR394W, YDL084W, YOL090W, YFR009W, YHL050C, YOR011W, YBL022C, YER166W, YJL111W, YEL041W, YLR362W, YFL016C, YCR092C, YOR303W, YNL020C, YLR096W, YER070W, YGL179C, YNL132W, YDR023W, YCL040W, YCR011C, YPL042C, YLR419W, YDR092W, YKL116C, YDL164C, YLR398C, YIL048W, YLL019C, YDR190C, YHR102W, YEL077C, YJL005W, YER047C, YCR036W, YNL339C, YEL052W, YGR061C, YDL154W, YLR410W, YPL119C, YPL…
GO:0030554	adenyl nucleotide binding	1.04420122090828e-07	1.32850028105379e-10	292	2209	623	6289	0.00%	0	YIR016W, YKL203C, YDR394W, YDL084W, YOL090W, YFR009W, YHL050C, YOR011W, YBL022C, YER166W, YJL111W, YEL041W, YLR362W, YFL016C, YCR092C, YOR303W, YNL020C, YLR096W, YER070W, YGL179C, YNL132W, YDR023W, YCL040W, YCR011C, YPL042C, YLR419W, YDR092W, YKL116C, YDL164C, YLR398C, YIL048W, YLL019C, YDR190C, YHR102W, YEL077C, YJL005W, YER047C, YCR036W, YNL339C, YEL052W, YGR061C, YDL154W, YLR410W, YPL119C, YPL…
GO:0003824	catalytic activity	1.10883093370181e-06	1.41072637875549e-09	903	2209	2261	6289	0.00%	0	YPL189W, YLR126C, YKL203C, YDR394W, YDL042C, YOL090W, YBL098W, YDR140W, YGR116W, YBR011C, YMR238W, YHR033W, YHL050C, YBL069W, YHR068W, YLR277C, YOL042W, YER166W, YGR007W, YBR176W, YJL081C, YLR362W, YNL085W, YOL080C, YCR092C, YNL036W, YDR058C, YOR303W, YGL257C, YGR177C, YBR163W, YBL024W, YML075C, YDR380W, YIL084C, YNR073C, YNL038W, YPR031W, YGL179C, YER006W, YHR112C, YIR034C, YBR003W, YNL099C, YOR…
GO:0032553	ribonucleotide binding	1.55768098998822e-06	1.98178243001046e-09	325	2209	719	6289	0.00%	0	YIR016W, YKL203C, YDR394W, YDL084W, YOL090W, YFR009W, YHL050C, YOR011W, YBL022C, YER166W, YKR014C, YJL111W, YEL041W, YLR362W, YFL016C, YCR092C, YOR303W, YNL020C, YLR096W, YER070W, YGL179C, YER006W, YNL132W, YDR023W, YOR076C, YCR011C, YCL040W, YPL042C, YLR419W, YDR092W, YKL116C, YDL164C, YLR398C, YIL048W, YLL019C, YDR190C, YHR102W, YEL077C, YJL005W, YER047C, YCR036W, YNL339C, YEL052W, YGR061C, YDL…
GO:0032555	purine ribonucleotide binding	1.55768098998822e-06	1.98178243001046e-09	325	2209	719	6289	0.00%	0	YIR016W, YKL203C, YDR394W, YDL084W, YOL090W, YFR009W, YHL050C, YOR011W, YBL022C, YER166W, YKR014C, YJL111W, YEL041W, YLR362W, YFL016C, YCR092C, YOR303W, YNL020C, YLR096W, YER070W, YGL179C, YER006W, YNL132W, YDR023W, YOR076C, YCR011C, YCL040W, YPL042C, YLR419W, YDR092W, YKL116C, YDL164C, YLR398C, YIL048W, YLL019C, YDR190C, YHR102W, YEL077C, YJL005W, YER047C, YCR036W, YNL339C, YEL052W, YGR061C, YDL…
GO:0035639	purine ribonucleoside triphosphate binding	2.80534197409892e-06	3.56913737162713e-09	323	2209	717	6289	0.00%	0	YIR016W, YKL203C, YDR394W, YDL084W, YOL090W, YFR009W, YHL050C, YOR011W, YBL022C, YER166W, YKR014C, YJL111W, YEL041W, YLR362W, YFL016C, YCR092C, YOR303W, YNL020C, YLR096W, YER070W, YGL179C, YER006W, YNL132W, YDR023W, YOR076C, YCL040W, YCR011C, YPL042C, YLR419W, YDR092W, YKL116C, YDL164C, YLR398C, YIL048W, YLL019C, YDR190C, YHR102W, YEL077C, YJL005W, YER047C, YCR036W, YNL339C, YEL052W, YGR061C, YDL…
GO:0017076	purine nucleotide binding	3.33131219854839e-06	4.23831068517607e-09	325	2209	723	6289	0.00%	0	YIR016W, YKL203C, YDR394W, YDL084W, YOL090W, YFR009W, YHL050C, YOR011W, YBL022C, YER166W, YKR014C, YJL111W, YEL041W, YLR362W, YFL016C, YCR092C, YOR303W, YNL020C, YLR096W, YER070W, YGL179C, YER006W, YNL132W, YDR023W, YOR076C, YCR011C, YCL040W, YPL042C, YLR419W, YDR092W, YKL116C, YDL164C, YLR398C, YIL048W, YLL019C, YDR190C, YHR102W, YEL077C, YJL005W, YER047C, YCR036W, YNL339C, YEL052W, YGR061C, YDL…
GO:0000166	nucleotide binding	3.6141587258826e-05	4.5981663179168e-08	399	2209	928	6289	0.00%	0	YIR016W, YKL203C, YDR394W, YDL084W, YDL042C, YOL090W, YFR009W, YHL050C, YBL069W, YOR011W, YBL022C, YER166W, YKR014C, YJL111W, YEL041W, YLR362W, YFL016C, YCR092C, YOR303W, YNL020C, YBR166C, YML075C, YLR096W, YER070W, YBL051C, YPL015C, YGL179C, YER006W, YNL132W, YEL055C, YDR023W, YOR076C, YJR159W, YCR011C, YCL040W, YPL042C, YLR460C, YLR419W, YDR092W, YKL116C, YGL157W, YDL164C, YLR398C, YIL048W, YML…
GO:0036094	small molecule binding	5.68252114004601e-05	7.22967066163614e-08	420	2209	986	6289	0.00%	0	YIR016W, YEL020C, YKL203C, YDR394W, YDL084W, YDL042C, YOL090W, YFR009W, YHL050C, YBL069W, YML082W, YLR303W, YOR011W, YBL022C, YER166W, YKR014C, YJL111W, YEL041W, YLR362W, YFL016C, YCR092C, YOR303W, YNL020C, YBR166C, YML075C, YLR096W, YDR380W, YER070W, YBL051C, YPL015C, YGL179C, YER006W, YHR112C, YNL132W, YEL055C, YDR023W, YOR076C, YJR159W, YCR011C, YCL040W, YPL042C, YLR460C, YLR419W, YDR092W, YKL…
GO:0005515	protein binding	5.70358774567168e-05	7.25647295886982e-08	284	2209	634	6289	0.00%	0	YER059W, YLR429W, YKL203C, YOR181W, YJL204C, YLR319C, YKL005C, YGL020C, YGR116W, YBR011C, YDL115C, YPL219W, YLL022C, YLR418C, YNL025C, YJL111W, YOR106W, YLR362W, YFL016C, YOR178C, YOL018C, YKL109W, YPR031W, YMR198W, YJL162C, YIL075C, YBR170C, YER143W, YPL065W, YOR076C, YBL007C, YJL115W, YGR078C, YPL085W, YDR217C, YDR328C, YOR140W, YCR045C, YPR049C, YAL002W, YNL236W, YOR058C, YHR133C, YHR052W, YPR…
GO:0003677	DNA binding	0.000174419	2.21907580931181e-07	239	2209	526	6289	0.00%	0	YDR099W, YPR019W, YLR014C, YBR267W, YHL020C, YOL090W, YHR206W, YFR013W, YGL251C, YIR002C, YAL051W, YER111C, YGL244W, YBL022C, YMR078C, YJL103C, YCR092C, YPR190C, YDR145W, YML007W, YMR168C, YER041W, YBR163W, YDL170W, YLR288C, YKL109W, YGR071C, YLR403W, YDR419W, YDR448W, YGR229C, YDL220C, YDL102W, YPL008W, YKL045W, YPL230W, YOR258W, YGL209W, YBL010C, YOR380W, YNR063W, YJR147W, YEL055C, YLR103C, YIL…
GO:0004386	helicase activity	0.00027136	3.45242086866094e-07	64	2209	109	6289	0.00%	0	YER013W, YPR019W, YDL084W, YGL251C, YIR002C, YHL050C, YBL111C, YOR191W, YGR296W, YLR430W, YDR243C, YJL081C, YDL031W, YLL008W, YJL033W, YLR276C, YPL008W, YDR194C, YOR141C, YLR466W, YPL283C, YNR038W, YLR419W, YPL235W, YBR114W, YLR398C, YKL078W, YDL160C, YBL023C, YDR190C, YHR164C, YDR545W, YEL077C, YNL339C, YDR332W, YER171W, YKR059W, YER190W, YPL119C, YJL225C, YNR011C, YGL201C, YML061C, YHR065C, YDR…
GO:0003676	nucleic acid binding	0.000545821	6.94428650824026e-07	423	2209	1010	6289	0.00%	0	YBR079C, YDL084W, YOL090W, YDR140W, YHR033W, YHL050C, YGL244W, YLR277C, YBL022C, YJL010C, YJL103C, YOL080C, YCR092C, YPR190C, YBR163W, YDL170W, YBL024W, YKL109W, YGR071C, YLR403W, YBL051C, YGR229C, YDL220C, YER006W, YIR034C, YGL209W, YDL148C, YOR380W, YOR243C, YKL059C, YGL092W, YEL055C, YBR065C, YLR266C, YGR128C, YPL243W, YJL206C, YLR419W, YDL164C, YLR398C, YDR217C, YIL130W, YDR421W, YDR328C, YOR…
GO:0016787	hydrolase activity	0.00239386	3.04562204945519e-06	384	2209	918	6289	0.00%	0	YBR223C, YBL091C, YDR394W, YDL084W, YDL042C, YOL090W, YFR009W, YGR116W, YBR011C, YMR238W, YHL050C, YGR031W, YLR213C, YIR029W, YOR011W, YLR277C, YBL022C, YOL042W, YJR131W, YER166W, YLR209C, YKR014C, YJL081C, YGR208W, YNL085W, YIL172C, YOL080C, YCR092C, YDL109C, YDR058C, YHR143W, YBR163W, YDR074W, YIL084C, YLR121C, YPL015C, YMR198W, YER006W, YNL099C, YIL075C, YGL092W, YER143W, YDL134C, YOR076C, YCR…
GO:0017111	nucleoside-triphosphatase activity	0.00273186	3.47565423508718e-06	176	2209	382	6289	0.00%	0	YML127W, YER013W, YPR019W, YDR394W, YDL084W, YOL090W, YFR013W, YBR186W, YGL251C, YFR009W, YIR002C, YHL050C, YBR127C, YOR011W, YDR243C, YBL022C, YER166W, YKR014C, YHR023W, YMR078C, YJL081C, YCR092C, YBR179C, YJL033W, YPL008W, YMR198W, YER006W, YDR194C, YDL007W, YDR303C, YKL188C, YOR076C, YBR093C, YCR011C, YPL253C, YPL283C, YNR038W, YLR419W, YDR093W, YMR299C, YOR328W, YLR398C, YIL048W, YKL078W, YDL…
GO:0008026	ATP-dependent helicase activity	0.00411296	5.23277973594287e-06	45	2209	74	6289	0.00%	0	YPL235W, YER013W, YLR398C, YKL078W, YPR019W, YDL160C, YDL084W, YHR164C, YGL251C, YDR190C, YHL050C, YBL111C, YNL339C, YLR430W, YDR243C, YDR332W, YER171W, YKR059W, YJL081C, YPL119C, YER190W, YNR011C, YGL201C, YDL031W, YHR065C, YJL138C, YIL009C-A, YLL008W, YOR046C, YMR128W, YJL033W, YLR276C, YPL008W, YHR218W, YDR194C, YKL017C, YDR291W, YMR284W, YOR141C, YER172C, YMR106C, YJL092W, YLR466W, YNR038W, Y…
GO:0070035	purine NTP-dependent helicase activity	0.00411296	5.23277973594287e-06	45	2209	74	6289	0.00%	0	YPL235W, YER013W, YLR398C, YKL078W, YPR019W, YDL160C, YDL084W, YHR164C, YGL251C, YDR190C, YHL050C, YBL111C, YNL339C, YLR430W, YDR243C, YDR332W, YER171W, YKR059W, YJL081C, YPL119C, YER190W, YNR011C, YGL201C, YDL031W, YHR065C, YJL138C, YIL009C-A, YLL008W, YOR046C, YMR128W, YJL033W, YLR276C, YPL008W, YHR218W, YDR194C, YKL017C, YDR291W, YMR284W, YOR141C, YER172C, YMR106C, YJL092W, YLR466W, YNR038W, Y…
GO:0016462	pyrophosphatase activity	0.00539271	6.86095498534378e-06	183	2209	403	6289	0.00%	0	YML127W, YER013W, YPR019W, YDR394W, YDL084W, YOL090W, YFR013W, YBR186W, YGL251C, YFR009W, YBR011C, YIR002C, YHL050C, YBR127C, YOR011W, YDR243C, YBL022C, YER166W, YOR163W, YKR014C, YHR023W, YMR078C, YJL081C, YCR092C, YBR179C, YJL033W, YPL008W, YMR198W, YER006W, YDR194C, YDL007W, YDR303C, YKL188C, YOR076C, YBR093C, YCR011C, YPL253C, YPL283C, YNR038W, YLR419W, YDR093W, YMR299C, YOR328W, YLR398C, YIL…
GO:0016817	hydrolase activity, acting on acid anhydrides	0.00539271	6.86095498534378e-06	183	2209	403	6289	0.00%	0	YML127W, YER013W, YPR019W, YDR394W, YDL084W, YOL090W, YFR013W, YBR186W, YGL251C, YFR009W, YBR011C, YIR002C, YHL050C, YBR127C, YOR011W, YDR243C, YBL022C, YER166W, YOR163W, YKR014C, YHR023W, YMR078C, YJL081C, YCR092C, YBR179C, YJL033W, YPL008W, YMR198W, YER006W, YDR194C, YDL007W, YDR303C, YKL188C, YOR076C, YBR093C, YCR011C, YPL253C, YPL283C, YNR038W, YLR419W, YDR093W, YMR299C, YOR328W, YLR398C, YIL…
GO:0016818	hydrolase activity, acting on acid anhydrides, in phosphorus-containing anhydrides	0.00539271	6.86095498534378e-06	183	2209	403	6289	0.00%	0	YML127W, YER013W, YPR019W, YDR394W, YDL084W, YOL090W, YFR013W, YBR186W, YGL251C, YFR009W, YBR011C, YIR002C, YHL050C, YBR127C, YOR011W, YDR243C, YBL022C, YER166W, YOR163W, YKR014C, YHR023W, YMR078C, YJL081C, YCR092C, YBR179C, YJL033W, YPL008W, YMR198W, YER006W, YDR194C, YDL007W, YDR303C, YKL188C, YOR076C, YBR093C, YCR011C, YPL253C, YPL283C, YNR038W, YLR419W, YDR093W, YMR299C, YOR328W, YLR398C, YIL…
GO:0016773	phosphotransferase activity, alcohol group as acceptor	0.00784576	9.98188533704071e-06	98	2209	196	6289	0.00%	0	YDR490C, YJL095W, YBL105C, YAR019C, YPL258C, YOR267C, YKL203C, YPL188W, YDR466W, YLR305C, YDR516C, YGL119W, YBR020W, YBR128C, YPL031C, YKL101W, YDR127W, YFL053W, YBR097W, YDR315C, YDR173C, YJL057C, YHR082C, YGR040W, YPR054W, YDR147W, YEL041W, YLR362W, YJL087C, YNL020C, YLR096W, YIL095W, YGL180W, YCL024W, YPL204W, YAL017W, YGL179C, YDL108W, YLR133W, YDR236C, YGR240C, YCL040W, YPL042C, YPL153C, YBR…

## Sheet: abrupt C
	abrupt sequences – GO component
GOID	TERM	CORRECTED_PVALUE	UNCORRECTED_PVALUE	NUM_LIST_ANNOTATIONS	LIST_SIZE	TOTAL_NUM_ANNOTATIONS	POPULATION_SIZE	FDR_RATE	EXPECTED_FALSE_POSITIVES	ANNOTATED_GENES
GO:0005623	cell	8.66554873839944e-31	1.57555431607262e-33	1981	2209	5159	6289	0.00%	0	YPL189W, YKL203C, YKL023W, YMR237W, YDR140W, YBR011C, YMR238W, YLR085C, YLL003W, YHR033W, YHR068W, YNR065C, YGL244W, YHR078W, YER166W, YCL048W, YJL111W, YJL081C, YLR362W, YFR052W, YIL115C, YCR092C, YNL036W, YER060W, YNL215W, YDR540C, YOR303W, YMR142C, YGL257C, YAL018C, YHR192W, YGR177C, YBR163W, YLR218C, YER050C, YKL109W, YML075C, YJL043W, YDR501W, YDR380W, YPL158C, YHR017W, YPR031W, YGL179C, YJL…
GO:0044464	cell part	8.66554873839944e-31	1.57555431607262e-33	1981	2209	5159	6289	0.00%	0	YPL189W, YKL203C, YKL023W, YMR237W, YDR140W, YBR011C, YMR238W, YLR085C, YLL003W, YHR033W, YHR068W, YNR065C, YGL244W, YHR078W, YER166W, YCL048W, YJL111W, YJL081C, YLR362W, YFR052W, YIL115C, YCR092C, YNL036W, YER060W, YNL215W, YDR540C, YOR303W, YMR142C, YGL257C, YAL018C, YHR192W, YGR177C, YBR163W, YLR218C, YER050C, YKL109W, YML075C, YJL043W, YDR501W, YDR380W, YPL158C, YHR017W, YPR031W, YGL179C, YJL…
GO:0005622	intracellular	2.59377494590391e-18	4.71595444709801e-21	1804	2209	4705	6289	0.00%	0	YKL203C, YKL023W, YMR237W, YDR140W, YBR011C, YLR085C, YLL003W, YHR033W, YHR068W, YGL244W, YER166W, YJL111W, YJL081C, YLR362W, YFR052W, YIL115C, YCR092C, YNL036W, YNL215W, YDR540C, YOR303W, YMR142C, YGL257C, YHR192W, YGR177C, YBR163W, YLR218C, YER050C, YKL109W, YML075C, YJL043W, YDR501W, YDR380W, YHR017W, YPR031W, YGL179C, YJL162C, YLR384C, YIR034C, YIL075C, YEL047C, YLR408C, YKR100C, YKL162C, YDL…
GO:0044424	intracellular part	7.15959661011249e-17	1.30174483820227e-19	1791	2209	4682	6289	0.00%	0	YKL203C, YKL023W, YMR237W, YDR140W, YBR011C, YLR085C, YLL003W, YHR033W, YHR068W, YGL244W, YER166W, YJL111W, YJL081C, YLR362W, YFR052W, YIL115C, YCR092C, YNL036W, YNL215W, YDR540C, YOR303W, YMR142C, YGL257C, YHR192W, YGR177C, YBR163W, YLR218C, YER050C, YKL109W, YML075C, YJL043W, YDR501W, YDR380W, YHR017W, YPR031W, YGL179C, YJL162C, YLR384C, YIR034C, YIL075C, YEL047C, YLR408C, YKR100C, YKL162C, YDL…
GO:0005634	nucleus	4.57574110520311e-11	8.31952928218748e-14	847	2209	2036	6289	0.00%	0	YEL007W, YDR394W, YJR089W, YDL042C, YOL090W, YDR140W, YGR116W, YDL105W, YLR085C, YGL244W, YOL111C, YLR418C, YLR277C, YGR007W, YJL081C, YOL080C, YIL115C, YCR092C, YNL036W, YNL215W, YDR540C, YLR218C, YBL024W, YKL109W, YML075C, YDR501W, YIL084C, YLR301W, YPR031W, YDL220C, YER006W, YJL162C, YHR112C, YLR384C, YGL209W, YOR243C, YIL075C, YBR170C, YEL055C, YBR065C, YPL253C, YPL042C, YBL007C, YJL115W, YDL…
GO:0043227	membrane-bounded organelle	2.9797988999116e-09	5.41781618165745e-12	1431	2209	3714	6289	0.00%	0	YKL203C, YMR237W, YDR140W, YLR085C, YGL244W, YER166W, YJL081C, YIL115C, YCR092C, YNL036W, YNL215W, YDR540C, YGL257C, YGR177C, YBR163W, YLR218C, YER050C, YKL109W, YML075C, YJL043W, YDR501W, YHR017W, YPR031W, YJL162C, YLR384C, YIL075C, YEL047C, YLR408C, YKL162C, YDL040C, YLR419W, YDL164C, YIL158W, YOR092W, YGL066W, YDR328C, YDR190C, YJL005W, YCR036W, YAL002W, YNL284C, YBR095C, YNL236W, YGR095C, YOR…
GO:0043231	intracellular membrane-bounded organelle	2.9797988999116e-09	5.41781618165745e-12	1431	2209	3714	6289	0.00%	0	YKL203C, YMR237W, YDR140W, YLR085C, YGL244W, YER166W, YJL081C, YIL115C, YCR092C, YNL036W, YNL215W, YDR540C, YGL257C, YGR177C, YBR163W, YLR218C, YER050C, YKL109W, YML075C, YJL043W, YDR501W, YHR017W, YPR031W, YJL162C, YLR384C, YIL075C, YEL047C, YLR408C, YKL162C, YDL040C, YLR419W, YDL164C, YIL158W, YOR092W, YGL066W, YDR328C, YDR190C, YJL005W, YCR036W, YAL002W, YNL284C, YBR095C, YNL236W, YGR095C, YOR…
GO:0043226	organelle	5.14046313613054e-08	9.34629661114643e-11	1526	2209	4015	6289	0.00%	0	YKL203C, YMR237W, YDR140W, YLR085C, YLL003W, YGL244W, YER166W, YJL081C, YIL115C, YCR092C, YNL036W, YNL215W, YDR540C, YMR142C, YGL257C, YGR177C, YBR163W, YLR218C, YER050C, YKL109W, YML075C, YJL043W, YDR501W, YHR017W, YPR031W, YJL162C, YLR384C, YIL075C, YEL047C, YLR408C, YKL162C, YDL040C, YLR419W, YDL164C, YIL158W, YOR092W, YGL066W, YDR328C, YDR190C, YJL005W, YCR036W, YAL002W, YNL284C, YBR095C, YNL…
GO:0043229	intracellular organelle	5.14046313613054e-08	9.34629661114643e-11	1526	2209	4015	6289	0.00%	0	YKL203C, YMR237W, YDR140W, YLR085C, YLL003W, YGL244W, YER166W, YJL081C, YIL115C, YCR092C, YNL036W, YNL215W, YDR540C, YMR142C, YGL257C, YGR177C, YBR163W, YLR218C, YER050C, YKL109W, YML075C, YJL043W, YDR501W, YHR017W, YPR031W, YJL162C, YLR384C, YIL075C, YEL047C, YLR408C, YKL162C, YDL040C, YLR419W, YDL164C, YIL158W, YOR092W, YGL066W, YDR328C, YDR190C, YJL005W, YCR036W, YAL002W, YNL284C, YBR095C, YNL…
GO:0043234	protein complex	1.6544754535893e-06	3.00813718834418e-09	582	2209	1393	6289	0.00%	0	YLR429W, YKL203C, YDR394W, YBR079C, YJR089W, YDL042C, YOL090W, YMR237W, YGL020C, YDR140W, YDL105W, YLR085C, YGL244W, YOL111C, YLR418C, YLR277C, YJL111W, YJL081C, YFR052W, YIL115C, YCR092C, YOL018C, YOR303W, YKL109W, YIL084C, YNL038W, YPR031W, YLR384C, YIL075C, YBR170C, YDL040C, YPL065W, YOR076C, YPL253C, YPL042C, YJL115W, YLR398C, YGR078C, YGL066W, YDR328C, YDR190C, YAL002W, YMR261C, YKL190W, YBR…
GO:0044428	nuclear part	5.28836800597255e-05	9.61521455631372e-08	450	2209	1067	6289	0.00%	0	YGL240W, YCR072C, YJL069C, YDL084W, YJR089W, YDL042C, YOL090W, YLR085C, YDL115C, YBR273C, YGL244W, YLL022C, YLR418C, YLR277C, YNL025C, YJL081C, YJL010C, YOL080C, YIL115C, YCR092C, YDR364C, YPR190C, YDL060W, YPL011C, YBL024W, YKL109W, YML075C, YDR501W, YIL084C, YPR031W, YDL220C, YER006W, YDL148C, YKL059C, YGL092W, YBR170C, YNL132W, YEL055C, YBR065C, YHR170W, YMR076C, YGR128C, YPL042C, YPL186C, YJL…
GO:0030427	site of polarized growth	0.000574797	1.04508509206248e-06	117	2209	233	6289	0.00%	0	YJL095W, YBL105C, YAR019C, YOR181W, YJL204C, YDR166C, YCR009C, YLR319C, YPR165W, YKL101W, YPL269W, YNL084C, YKL209C, YDL240W, YNR049C, YMR273C, YBR130C, YLR190W, YHR023W, YDR409W, YBR080C, YER008C, YDL195W, YNL020C, YJL085W, YHR161C, YOR129C, YPL221W, YKL079W, YIL095W, YHR114W, YPL242C, YPL158C, YCL024W, YPL204W, YOR188W, YOR353C, YGR229C, YOR264W, YBR023C, YIL106W, YJR076C, YAL041W, YGR241C, YER…
GO:0044427	chromosomal part	0.00223743	4.06804592987637e-06	160	2209	343	6289	0.00%	0	YKL033W, YPL126W, YPR019W, YDL084W, YJR089W, YDL042C, YGR116W, YDL105W, YLR085C, YOR144C, YER111C, YGL244W, YLR418C, YMR078C, YJL081C, YLR335W, YMR168C, YLR288C, YDR501W, YDR419W, YPL204W, YIL084C, YDL102W, YDL220C, YKL045W, YAL011W, YIL106W, YNL097C, YLR103C, YJR084W, YGR128C, YGR002C, YDL164C, YDR121W, YDR217C, YDR328C, YDR190C, YER133W, YMR263W, YFL013C, YIL122W, YLR052W, YBR095C, YDL154W, YLL…
GO:0031981	nuclear lumen	0.00399918	7.27123318101279e-06	320	2209	756	6289	0.00%	0	YCR072C, YJL069C, YJR089W, YDL042C, YOL090W, YLR085C, YDL115C, YGL244W, YLL022C, YLR418C, YLR277C, YNL025C, YJL081C, YJL010C, YOL080C, YCR092C, YPR190C, YDL060W, YPL011C, YBL024W, YKL109W, YDR501W, YIL084C, YPR031W, YDL220C, YER006W, YDL148C, YKL059C, YNL132W, YEL055C, YHR170W, YMR076C, YGR128C, YPL042C, YGL066W, YDR190C, YMR263W, YIL122W, YLR052W, YBR095C, YNL236W, YGR095C, YHR052W, YDL154W, YDR…
GO:0005937	mating projection	0.00850217	1.5458497316535e-05	63	2209	116	6289	0.00%	0	YLR166C, YER118C, YNL106C, YLR313C, YJL095W, YDR129C, YCR030C, YOR181W, YDR166C, YCR009C, YLR319C, YLR206W, YER033C, YDL225W, YPR165W, YER149C, YER133W, YHR102W, YPL269W, YMR295C, YNL084C, YKL209C, YNL279W, YPR122W, YCR088W, YDR348C, YBR080C, YBL085W, YER008C, YCR089W, YDL195W, YMR232W, YLR337C, YDL161W, YHL007C, YNL020C, YDL223C, YJL085W, YBR200W, YOR239W, YKL079W, YHR114W, YIL095W, YBL016W, YOR…
GO:0042995	cell projection	0.00850217	1.5458497316535e-05	63	2209	116	6289	0.00%	0	YLR166C, YER118C, YNL106C, YLR313C, YJL095W, YDR129C, YCR030C, YOR181W, YDR166C, YCR009C, YLR319C, YLR206W, YER033C, YDL225W, YPR165W, YER149C, YER133W, YHR102W, YPL269W, YMR295C, YNL084C, YKL209C, YNL279W, YPR122W, YCR088W, YDR348C, YBR080C, YBL085W, YER008C, YCR089W, YDL195W, YMR232W, YLR337C, YDL161W, YHL007C, YNL020C, YDL223C, YJL085W, YBR200W, YOR239W, YKL079W, YHR114W, YIL095W, YBL016W, YOR…
GO:0043332	mating projection tip	0.00936915	1.70348207160538e-05	58	2209	105	6289	0.00%	0	YLR166C, YER118C, YNL106C, YJL095W, YDR129C, YCR030C, YOR181W, YDR166C, YCR009C, YLR319C, YLR206W, YER033C, YDL225W, YPR165W, YER149C, YHR102W, YPL269W, YMR295C, YNL084C, YKL209C, YNL279W, YPR122W, YCR088W, YDR348C, YBR080C, YBL085W, YER008C, YDL195W, YMR232W, YLR337C, YDL161W, YHL007C, YNL020C, YBR200W, YJL085W, YOR239W, YKL079W, YHR114W, YIL095W, YBL016W, YOR008C, YKR090W, YOR353C, YDR103W, YGR…

## Sheet: hybrid P
	hybrid sequences – GO process
GOID	TERM	CORRECTED_PVALUE	UNCORRECTED_PVALUE	NUM_LIST_ANNOTATIONS	LIST_SIZE	TOTAL_NUM_ANNOTATIONS	POPULATION_SIZE	FDR_RATE	EXPECTED_FALSE_POSITIVES	ANNOTATED_GENES
GO:XXXXXXX	unannotated	1.75027794217174e-08	9.10654496447316e-12	274	1734	711	6289	0.00%	0	YOL046C, YNL120C, YPL142C, YAL056C, YCR087C, YJL220W, YEL053W, YPR039W, YOR146W, YNL285W, YHR165W, YPL062W, YDL026W, YDR199W, YKL165C-A, YKL202W, YJR071W, YBR064W, YJL067W, YGR228W, YPR136C, YBR051W, YIL025C, YAL045C, YIL082W, YOR225W, YNR005C, YLR101C, YGR022C, YPR064W, YLR255C, YPR044C, YGR114C, YBL029C, YDR544C, YKL083W, YDR322C, YLR463C, YLL047W, YBR178W, YGL102C, YOR015W, YDR433W, YJL152W, Y…

## Sheet: hybrid F
	hybrid sequences – GO function
GOID	TERM	CORRECTED_PVALUE	UNCORRECTED_PVALUE	NUM_LIST_ANNOTATIONS	LIST_SIZE	TOTAL_NUM_ANNOTATIONS	POPULATION_SIZE	FDR_RATE	EXPECTED_FALSE_POSITIVES	ANNOTATED_GENES
GO:XXXXXXX	unannotated	5.7006971477602e-09	9.10654496447316e-12	274	1734	711	6289	0.00%	0	YOL046C, YNL120C, YPL142C, YAL056C, YCR087C, YJL220W, YEL053W, YPR039W, YOR146W, YNL285W, YHR165W, YPL062W, YDL026W, YDR199W, YKL165C-A, YKL202W, YJR071W, YBR064W, YJL067W, YGR228W, YPR136C, YBR051W, YIL025C, YAL045C, YIL082W, YOR225W, YNR005C, YLR101C, YGR022C, YPR064W, YLR255C, YPR044C, YGR114C, YBL029C, YDR544C, YKL083W, YDR322C, YLR463C, YLL047W, YBR178W, YGL102C, YOR015W, YDR433W, YJL152W, Y…

## Sheet: hybrid C
	hybrid sequences – GO component
GOID	TERM	CORRECTED_PVALUE	UNCORRECTED_PVALUE	NUM_LIST_ANNOTATIONS	LIST_SIZE	TOTAL_NUM_ANNOTATIONS	POPULATION_SIZE	FDR_RATE	EXPECTED_FALSE_POSITIVES	ANNOTATED_GENES
GO:XXXXXXX	unannotated	4.0706255991195e-09	9.10654496447316e-12	274	1734	711	6289	0.00%	0	YOL046C, YNL120C, YPL142C, YAL056C, YCR087C, YJL220W, YEL053W, YPR039W, YOR146W, YNL285W, YHR165W, YPL062W, YDL026W, YDR199W, YKL165C-A, YKL202W, YJR071W, YBR064W, YJL067W, YGR228W, YPR136C, YBR051W, YIL025C, YAL045C, YIL082W, YOR225W, YNR005C, YLR101C, YGR022C, YPR064W, YLR255C, YPR044C, YGR114C, YBL029C, YDR544C, YKL083W, YDR322C, YLR463C, YLL047W, YBR178W, YGL102C, YOR015W, YDR433W, YJL152W, Y…
