# Supplementary material for: Ribosome Traffic on mRNAs Maps to Gene Ontology: Genome-wide Quantification of Translation Initiation Rates and Polysome Size Regulation
Source: PLoS Comput Biol. 2013 Jan 31;9(1):e1002866. doi: 10.1371/journal.pcbi.1002866 (PMC3561044; doi:10.1371/journal.pcbi.1002866)
Supplement: Table S4 — GO annotations of genes found in different regions of Figure 5. Each sheet is named with the corresponding region (4-7-8-12-16) of Figure 5, and with the GO aspect (process, function, component). (XLS) [file pcbi.1002866.s004.xls]

## Sheet: 4 P
In this table we report the output files from a Gene Ontology Term Finder ( http://go.princeton.edu/cgi-bin/GOTermFinder ) developed at the Lewis-Sigler Institute at Princeton.							Legend:
Each sheet is named with the corresponding region 4-7-8-12-16 of Figure 5, and with the GO aspect (process, function, component).							CORRECTED_PVALUE: p-value corrected after Bonferroni correction			TOTAL_NUM_ANNOTATIONS: # genes in the background population with this annotation
							NUM_LIST_ANNOTATIONS: # genes in the set with this annotation			POPULATION_SIZE: # genes in the background population
							LIST_SIZE: # genes in the set			FDR_RATE: false discovery rate
	Region 4 : GO process
GOID	TERM	CORRECTED_PVALUE	UNCORRECTED_PVALUE	NUM_LIST_ANNOTATIONS	LIST_SIZE	TOTAL_NUM_ANNOTATIONS	POPULATION_SIZE	FDR_RATE	EXPECTED_FALSE_POSITIVES	ANNOTATED_GENES
GO:0002181	cytoplasmic translation	5.82811017830519e-06	1.26698047354461e-07	7	8	115	1446	0.00%	0	YJR145C, YDR418W, YNL069C, YJR123W, YHR010W, YPL090C, YLR167W
GO:0006412	translation	0.000258297	5.61515106809455e-06	7	8	197	1446	0.00%	0	YJR145C, YDR418W, YNL069C, YJR123W, YHR010W, YPL090C, YLR167W
GO:0009058	biosynthetic process	0.00156029	3.39193078456967e-05	8	8	402	1446	0.00%	0	YJR145C, YNL069C, YPL090C, YDR418W, YHR010W, YJR123W, YKL060C, YLR167W
GO:0034645	cellular macromolecule biosynthetic process	0.00317125	6.89401113955446e-05	7	8	283	1446	0.00%	0	YJR145C, YDR418W, YNL069C, YJR123W, YHR010W, YPL090C, YLR167W
GO:0009059	macromolecule biosynthetic process	0.00324901	7.06306335154752e-05	7	8	284	1446	0.00%	0	YJR145C, YDR418W, YNL069C, YJR123W, YHR010W, YPL090C, YLR167W
GO:0044267	cellular protein metabolic process	0.00506511	0.000110111	7	8	303	1446	0.00%	0	YJR145C, YDR418W, YNL069C, YJR123W, YHR010W, YPL090C, YLR167W
GO:0019538	protein metabolic process	0.00689797	0.000149956	7	8	317	1446	0.00%	0	YJR145C, YDR418W, YNL069C, YJR123W, YHR010W, YPL090C, YLR167W
GO:0010467	gene expression	0.00817705	0.000177762	7	8	325	1446	0.00%	0	YJR145C, YDR418W, YNL069C, YJR123W, YHR010W, YPL090C, YLR167W

## Sheet: 4 F
	Region 4 : GO function
GOID	TERM	CORRECTED_PVALUE	UNCORRECTED_PVALUE	NUM_LIST_ANNOTATIONS	LIST_SIZE	TOTAL_NUM_ANNOTATIONS	POPULATION_SIZE	FDR_RATE	EXPECTED_FALSE_POSITIVES	ANNOTATED_GENES
GO:0003735	structural constituent of ribosome	2.16825087926438e-06	2.71031359908047e-07	7	8	128	1446	0.00%	0	YJR145C, YDR418W, YNL069C, YJR123W, YHR010W, YPL090C, YLR167W
GO:0005198	structural molecule activity	6.96749862035522e-06	8.70937327544402e-07	7	8	151	1446	0.00%	0	YJR145C, YDR418W, YNL069C, YJR123W, YHR010W, YPL090C, YLR167W

## Sheet: 4 C
	Region 4 : GO component
GOID	TERM	CORRECTED_PVALUE	UNCORRECTED_PVALUE	NUM_LIST_ANNOTATIONS	LIST_SIZE	TOTAL_NUM_ANNOTATIONS	POPULATION_SIZE	FDR_RATE	EXPECTED_FALSE_POSITIVES	ANNOTATED_GENES
GO:0005829	cytosol	2.01803087222145e-06	7.47418841563499e-08	8	8	189	1446	0.00%	0	YJR145C, YNL069C, YPL090C, YDR418W, YHR010W, YJR123W, YKL060C, YLR167W
GO:0022626	cytosolic ribosome	4.62949507027095e-06	1.71462780380406e-07	7	8	120	1446	0.00%	0	YJR145C, YDR418W, YNL069C, YJR123W, YHR010W, YPL090C, YLR167W
GO:0044391	ribosomal subunit	8.16734598837841e-06	3.02494295865867e-07	7	8	130	1446	0.00%	0	YJR145C, YDR418W, YNL069C, YJR123W, YHR010W, YPL090C, YLR167W
GO:0044445	cytosolic part	1.12391564669623e-05	4.16265054331937e-07	7	8	136	1446	0.00%	0	YJR145C, YDR418W, YNL069C, YJR123W, YHR010W, YPL090C, YLR167W
GO:0005840	ribosome	6.11383848868544e-05	2.26438462543905e-06	7	8	173	1446	0.00%	0	YJR145C, YDR418W, YNL069C, YJR123W, YHR010W, YPL090C, YLR167W
GO:0030529	ribonucleoprotein complex	0.000370475	1.37212954129839e-05	7	8	224	1446	0.00%	0	YJR145C, YDR418W, YNL069C, YJR123W, YHR010W, YPL090C, YLR167W
GO:0043228	non-membrane-bounded organelle	0.00204969	7.59145664046991e-05	7	8	287	1446	0.00%	0	YJR145C, YDR418W, YNL069C, YJR123W, YHR010W, YPL090C, YLR167W
GO:0043232	intracellular non-membrane-bounded organelle	0.00204969	7.59145664046991e-05	7	8	287	1446	0.00%	0	YJR145C, YDR418W, YNL069C, YJR123W, YHR010W, YPL090C, YLR167W
GO:0022627	cytosolic small ribosomal subunit	0.00253212	9.37823566050684e-05	4	8	52	1446	0.00%	0	YJR145C, YJR123W, YPL090C, YLR167W
GO:0015935	small ribosomal subunit	0.00418952	0.000155167	4	8	59	1446	0.00%	0	YJR145C, YJR123W, YPL090C, YLR167W
GO:0030686	90S preribosome	0.00736159	0.000272652	3	8	26	1446	0.36%	0.04	YJR145C, YJR123W, YPL090C

## Sheet: 7 P
	Region 7 : GO process
GOID	TERM	CORRECTED_PVALUE	UNCORRECTED_PVALUE	NUM_LIST_ANNOTATIONS	LIST_SIZE	TOTAL_NUM_ANNOTATIONS	POPULATION_SIZE	FDR_RATE	EXPECTED_FALSE_POSITIVES	ANNOTATED_GENES
GO:0009987	cellular process	0.00203072	2.02262858535688e-06	321	365	1165	1461	0.00%	0	YHR197W, YBL091C, YOR016C, YMR290C, YER102W, YDR339C, YDL084W, YNL204C, YDR140W, YPL139C, YGL244W, YNR053C, YHR025W, YLR418C, YHR162W, YOL005C, YLR209C, YKR014C, YJL010C, YBR066C, YOR303W, YLR222C, YPL011C, YGR177C, YER050C, YKR055W, YER070W, YDR074W, YJR078W, YNL038W, YBL072C, YGR229C, YER067W, YHR167W, YHR112C, YGL078C, YLR093C, YGR173W, YJR097W, YBR160W, YHR170W, YPL065W, YPL243W, YLR270W, YGL…
GO:0044237	cellular metabolic process	0.00332784	3.31458539562691e-06	263	365	908	1461	0.00%	0	YHR197W, YBL091C, YMR290C, YER102W, YDR339C, YDL084W, YNL204C, YDR140W, YPL139C, YGL244W, YHR025W, YLR418C, YOL005C, YLR209C, YJL010C, YBR066C, YOR303W, YLR222C, YPL011C, YGR177C, YER050C, YER070W, YDR074W, YJR078W, YNL038W, YBL072C, YGR229C, YER067W, YHR167W, YHR112C, YGL078C, YGR173W, YJR097W, YBR160W, YPL065W, YLR270W, YGL157W, YJR045C, YGR292W, YDR258C, YLL062C, YKL104C, YKR080W, YJL034W, YIL…

## Sheet: 7 F
	Region 7 : GO function
GOID	TERM	CORRECTED_PVALUE	UNCORRECTED_PVALUE	NUM_LIST_ANNOTATIONS	LIST_SIZE	TOTAL_NUM_ANNOTATIONS	POPULATION_SIZE	FDR_RATE	EXPECTED_FALSE_POSITIVES	ANNOTATED_GENES
GO:0005488	binding	7.33013928896787e-09	2.6179068889171e-11	225	365	682	1461	0.00%	0	YJR093C, YBL091C, YMR290C, YPL215W, YPL188W, YDL084W, YNL204C, YGL101W, YDR140W, YIR035C, YDR171W, YCL037C, YPR180W, YGL018C, YGL171W, YGL244W, YBR111C, YNR053C, YHR025W, YLR418C, YGR048W, YOL005C, YKR014C, YJL010C, YDR057W, YBR066C, YOR303W, YLR222C, YOR052C, YPL001W, YPL011C, YKR055W, YER070W, YMR236W, YMR226C, YHR176W, YDR214W, YOL101C, YJR078W, YPR133C, YMR217W, YGR280C, YGR229C, YOL145C, YAL…
GO:0036094	small molecule binding	0.00154146	5.50520713229831e-06	97	365	270	1461	0.00%	0	YMR290C, YPL188W, YDL084W, YGR267C, YPL190C, YDR516C, YPL160W, YPR165W, YNL202W, YIR035C, YOR142W, YJL060W, YPR180W, YJR064W, YGR124W, YGL171W, YNR053C, YHR025W, YKR014C, YIL116W, YGR244C, YBL033C, YOR303W, YMR246W, YHR015W, YML001W, YOR184W, YLL008W, YKR055W, YGL120C, YER070W, YMR226C, YHR176W, YMR217W, YAL035W, YDR021W, YKL145W, YPL113C, YAL036C, YHR112C, YGL078C, YGR173W, YJR076C, YOR119C, YNR…
GO:0000166	nucleotide binding	0.00235888	8.42456319463119e-06	90	365	248	1461	0.00%	0	YMR290C, YPL188W, YDL084W, YGR267C, YPL190C, YDR516C, YPL160W, YPR165W, YNL202W, YIR035C, YOR142W, YPR180W, YJR064W, YGR124W, YGL171W, YNR053C, YHR025W, YKR014C, YGR244C, YBL033C, YOR303W, YMR246W, YHR015W, YML001W, YLL008W, YKR055W, YGL120C, YER070W, YMR226C, YHR176W, YMR217W, YAL035W, YDR021W, YKL145W, YPL113C, YAL036C, YGL078C, YGR173W, YJR076C, YOR119C, YNR057C, YBR160W, YBL039C, YGR240C, YDR…
GO:0097159	organic cyclic compound binding	0.00235888	8.42456319463119e-06	90	365	248	1461	0.00%	0	YMR290C, YPL188W, YDL084W, YGR267C, YPL190C, YDR516C, YPL160W, YPR165W, YNL202W, YIR035C, YOR142W, YPR180W, YJR064W, YGR124W, YGL171W, YNR053C, YHR025W, YKR014C, YGR244C, YBL033C, YOR303W, YMR246W, YHR015W, YML001W, YLL008W, YKR055W, YGL120C, YER070W, YMR226C, YHR176W, YMR217W, YAL035W, YDR021W, YKL145W, YPL113C, YAL036C, YGL078C, YGR173W, YJR076C, YOR119C, YNR057C, YBR160W, YBL039C, YGR240C, YDR…
GO:1901265	nucleoside phosphate binding	0.00235888	8.42456319463119e-06	90	365	248	1461	0.00%	0	YMR290C, YPL188W, YDL084W, YGR267C, YPL190C, YDR516C, YPL160W, YPR165W, YNL202W, YIR035C, YOR142W, YPR180W, YJR064W, YGR124W, YGL171W, YNR053C, YHR025W, YKR014C, YGR244C, YBL033C, YOR303W, YMR246W, YHR015W, YML001W, YLL008W, YKR055W, YGL120C, YER070W, YMR226C, YHR176W, YMR217W, YAL035W, YDR021W, YKL145W, YPL113C, YAL036C, YGL078C, YGR173W, YJR076C, YOR119C, YNR057C, YBR160W, YBL039C, YGR240C, YDR…
GO:0003824	catalytic activity	0.00909157	3.24698776224134e-05	192	365	635	1461	0.00%	0	YHR028C, YBL091C, YMR290C, YPL188W, YDL084W, YPL087W, YGL101W, YDR140W, YIR035C, YPR180W, YGL171W, YBR111C, YNR053C, YHR025W, YOL005C, YLR209C, YKR014C, YDR047W, YFR050C, YOR303W, YPR060C, YPL001W, YNL059C, YGR177C, YGR247W, YKR055W, YER070W, YDR074W, YMR226C, YHR176W, YJR078W, YHR070W, YNL038W, YMR217W, YDR321W, YHR112C, YGL078C, YER037W, YBR160W, YBL039C, YER116C, YGR240C, YOR317W, YLR270W, YGL…

## Sheet: 7 C
	Region 7 : GO component
GOID	TERM	CORRECTED_PVALUE	UNCORRECTED_PVALUE	NUM_LIST_ANNOTATIONS	LIST_SIZE	TOTAL_NUM_ANNOTATIONS	POPULATION_SIZE	FDR_RATE	EXPECTED_FALSE_POSITIVES	ANNOTATED_GENES
GO:0005623	cell	0.00234181	9.40485574879149e-06	344	365	1289	1461	0.00%	0	YHR197W, YHR028C, YBL091C, YOR016C, YMR290C, YER102W, YDR339C, YDL084W, YDR140W, YLR297W, YIR035C, YPL139C, YGL244W, YNR053C, YLR418C, YHR162W, YOL005C, YLR209C, YKR014C, YJL010C, YBR066C, YOR303W, YLR222C, YOR052C, YPL011C, YGR177C, YER050C, YKR055W, YER070W, YDR074W, YJR078W, YNL038W, YBL072C, YGR229C, YER067W, YHR167W, YHR112C, YGL078C, YLR093C, YGR173W, YJR097W, YBR160W, YHR170W, YPL065W, YPL…
GO:0044464	cell part	0.00234181	9.40485574879149e-06	344	365	1289	1461	0.00%	0	YHR197W, YHR028C, YBL091C, YOR016C, YMR290C, YER102W, YDR339C, YDL084W, YDR140W, YLR297W, YIR035C, YPL139C, YGL244W, YNR053C, YLR418C, YHR162W, YOL005C, YLR209C, YKR014C, YJL010C, YBR066C, YOR303W, YLR222C, YOR052C, YPL011C, YGR177C, YER050C, YKR055W, YER070W, YDR074W, YJR078W, YNL038W, YBL072C, YGR229C, YER067W, YHR167W, YHR112C, YGL078C, YLR093C, YGR173W, YJR097W, YBR160W, YHR170W, YPL065W, YPL…
GO:0005622	intracellular	0.00242919	9.75578276216212e-06	333	365	1233	1461	0.00%	0	YHR197W, YHR028C, YBL091C, YOR016C, YMR290C, YER102W, YDR339C, YDL084W, YDR140W, YLR297W, YIR035C, YPL139C, YGL244W, YNR053C, YLR418C, YHR162W, YOL005C, YLR209C, YKR014C, YJL010C, YBR066C, YOR303W, YLR222C, YOR052C, YPL011C, YGR177C, YER050C, YKR055W, YER070W, YDR074W, YJR078W, YNL038W, YBL072C, YGR229C, YER067W, YHR167W, YHR112C, YGL078C, YLR093C, YGR173W, YJR097W, YBR160W, YHR170W, YPL065W, YPL…

## Sheet: 8 P
	Region 8 : GO process
GOID	TERM	CORRECTED_PVALUE	UNCORRECTED_PVALUE	NUM_LIST_ANNOTATIONS	LIST_SIZE	TOTAL_NUM_ANNOTATIONS	POPULATION_SIZE	FDR_RATE	EXPECTED_FALSE_POSITIVES	ANNOTATED_GENES
GO:0006412	translation	1.10583438519612e-06	3.69844275985324e-09	24	51	197	1446	0.00%	0	YDR025W, YNL209W, YLL045C, YJL138C, YLR333C, YML024W, YHR064C, YKL081W, YKL056C, YIL133C, YGL031C, YHL001W, YLR441C, YGR148C, YJR007W, YDR432W, YPR043W, YKR059W, YBL027W, YDR023W, YOR369C, YBR048W, YOR096W, YBR181C
GO:0044237	cellular metabolic process	1.47575457510866e-06	4.93563403046375e-09	43	51	653	1446	0.00%	0	YLL045C, YKL067W, YHR008C, YJL052W, YKL056C, YKL152C, YNL281W, YHL001W, YGL031C, YPR143W, YLR441C, YKR042W, YDR432W, YKR059W, YJR009C, YOR369C, YBR048W, YOR096W, YDL168W, YBR181C, YDR025W, YER002W, YNL209W, YJL138C, YLR333C, YML024W, YER081W, YHR064C, YIL040W, YNL064C, YKL081W, YBR299W, YFL039C, YGL008C, YIL133C, YNL010W, YGR148C, YJR007W, YLL024C, YPR043W, YBL027W, YOL151W, YDR023W
GO:0002181	cytoplasmic translation	4.04443447837752e-06	1.35265367169817e-08	18	51	115	1446	0.00%	0	YDR025W, YNL209W, YLL045C, YLR333C, YML024W, YHR064C, YKL056C, YIL133C, YGL031C, YHL001W, YLR441C, YGR148C, YPR043W, YBL027W, YOR369C, YBR048W, YOR096W, YBR181C
GO:0009987	cellular process	4.96388346501506e-06	1.66016169398497e-08	48	51	863	1446	0.00%	0	YLL045C, YNL079C, YKL067W, YHR008C, YJL052W, YJR077C, YNL131W, YKL056C, YKL152C, YNL281W, YHL001W, YGL031C, YPR143W, YBR078W, YLR441C, YKR042W, YDR432W, YKR059W, YJR009C, YOR369C, YBR048W, YOR096W, YDL168W, YBR181C, YDR025W, YER002W, YNL209W, YJL138C, YLR333C, YML024W, YER081W, YHR064C, YIL040W, YNL064C, YKL081W, YBR299W, YFL039C, YGL008C, YIL133C, YNL010W, YGR148C, YJR007W, YLL024C, YPR043W, YBL…
GO:0044238	primary metabolic process	5.03394091051684e-06	1.68359227776483e-08	41	51	611	1446	0.00%	0	YLL045C, YKL067W, YJL052W, YKL056C, YKL152C, YNL281W, YHL001W, YGL031C, YPR143W, YLR441C, YKR042W, YDR432W, YKR059W, YJR009C, YOR369C, YBR048W, YOR096W, YDL168W, YBR181C, YDR025W, YER002W, YNL209W, YJL138C, YLR333C, YML024W, YER081W, YHR064C, YIL040W, YNL064C, YKL081W, YBR299W, YFL039C, YGL008C, YIL133C, YGR148C, YJR007W, YLL024C, YPR043W, YBL027W, YOL151W, YDR023W
GO:0009058	biosynthetic process	7.16960369094609e-06	2.3978607662027e-08	33	51	402	1446	0.00%	0	YLL045C, YKL067W, YJL052W, YKL056C, YKL152C, YHL001W, YGL031C, YLR441C, YKR042W, YDR432W, YKR059W, YJR009C, YOR369C, YBR048W, YOR096W, YDL168W, YBR181C, YDR025W, YJL138C, YNL209W, YLR333C, YML024W, YER081W, YHR064C, YKL081W, YFL039C, YGL008C, YIL133C, YGR148C, YJR007W, YPR043W, YBL027W, YDR023W
GO:0008152	metabolic process	1.24831171968352e-05	4.17495558422581e-08	43	51	691	1446	0.00%	0	YLL045C, YKL067W, YHR008C, YJL052W, YKL056C, YKL152C, YNL281W, YHL001W, YGL031C, YPR143W, YLR441C, YKR042W, YDR432W, YKR059W, YJR009C, YOR369C, YBR048W, YOR096W, YDL168W, YBR181C, YDR025W, YER002W, YNL209W, YJL138C, YLR333C, YML024W, YER081W, YHR064C, YIL040W, YNL064C, YKL081W, YBR299W, YFL039C, YGL008C, YIL133C, YNL010W, YGR148C, YJR007W, YLL024C, YPR043W, YBL027W, YOL151W, YDR023W
GO:0044267	cellular protein metabolic process	1.73924656413575e-05	5.81687814092223e-08	28	51	303	1446	0.00%	0	YDR025W, YNL209W, YLL045C, YJL138C, YLR333C, YML024W, YHR064C, YNL064C, YKL081W, YKL056C, YFL039C, YNL281W, YIL133C, YHL001W, YGL031C, YLR441C, YGR148C, YJR007W, YLL024C, YDR432W, YPR043W, YKR059W, YBL027W, YDR023W, YOR369C, YBR048W, YOR096W, YBR181C
GO:0019538	protein metabolic process	4.98018404278019e-05	1.66561339223418e-07	28	51	317	1446	0.00%	0	YDR025W, YNL209W, YLL045C, YJL138C, YLR333C, YML024W, YHR064C, YNL064C, YKL081W, YKL056C, YFL039C, YNL281W, YIL133C, YHL001W, YGL031C, YLR441C, YGR148C, YJR007W, YLL024C, YDR432W, YPR043W, YKR059W, YBL027W, YDR023W, YOR369C, YBR048W, YOR096W, YBR181C
GO:0010467	gene expression	8.8292753101753e-05	2.95293488634625e-07	28	51	325	1446	0.00%	0	YER002W, YDR025W, YNL209W, YLL045C, YJL138C, YLR333C, YML024W, YHR064C, YKL081W, YKL056C, YFL039C, YIL133C, YHL001W, YGL031C, YPR143W, YLR441C, YKR042W, YGR148C, YJR007W, YDR432W, YPR043W, YKR059W, YBL027W, YDR023W, YOR369C, YBR048W, YOR096W, YBR181C
GO:0034645	cellular macromolecule biosynthetic process	8.85462401780822e-05	2.96141271498603e-07	26	51	283	1446	0.00%	0	YDR025W, YNL209W, YLL045C, YJL138C, YLR333C, YML024W, YHR064C, YKL081W, YKL056C, YFL039C, YIL133C, YHL001W, YGL031C, YLR441C, YKR042W, YGR148C, YJR007W, YDR432W, YPR043W, YKR059W, YBL027W, YDR023W, YOR369C, YBR048W, YOR096W, YBR181C
GO:0009059	macromolecule biosynthetic process	9.5489028346392e-05	3.19361298817364e-07	26	51	284	1446	0.00%	0	YDR025W, YNL209W, YLL045C, YJL138C, YLR333C, YML024W, YHR064C, YKL081W, YKL056C, YFL039C, YIL133C, YHL001W, YGL031C, YLR441C, YKR042W, YGR148C, YJR007W, YDR432W, YPR043W, YKR059W, YBL027W, YDR023W, YOR369C, YBR048W, YOR096W, YBR181C
GO:0044260	cellular macromolecule metabolic process	0.000270907	9.06041821211707e-07	32	51	435	1446	0.00%	0	YER002W, YDR025W, YNL209W, YLL045C, YJL138C, YKL067W, YLR333C, YML024W, YHR064C, YNL064C, YKL081W, YKL056C, YFL039C, YNL281W, YIL133C, YHL001W, YGL031C, YPR143W, YLR441C, YKR042W, YGR148C, YJR007W, YLL024C, YDR432W, YPR043W, YKR059W, YBL027W, YDR023W, YOR369C, YBR048W, YOR096W, YBR181C
GO:0043170	macromolecule metabolic process	0.000710427	2.37601071819426e-06	32	51	452	1446	0.00%	0	YER002W, YDR025W, YNL209W, YLL045C, YJL138C, YKL067W, YLR333C, YML024W, YHR064C, YNL064C, YKL081W, YKL056C, YFL039C, YNL281W, YIL133C, YHL001W, YGL031C, YPR143W, YLR441C, YKR042W, YGR148C, YJR007W, YLL024C, YDR432W, YPR043W, YKR059W, YBL027W, YDR023W, YOR369C, YBR048W, YOR096W, YBR181C
GO:0044249	cellular biosynthetic process	0.000725903	2.42777028042606e-06	29	51	380	1446	0.00%	0	YDR025W, YNL209W, YLL045C, YJL138C, YKL067W, YLR333C, YML024W, YHR064C, YER081W, YKL081W, YKL056C, YFL039C, YGL008C, YIL133C, YHL001W, YGL031C, YLR441C, YKR042W, YGR148C, YJR007W, YDR432W, YPR043W, YKR059W, YBL027W, YDR023W, YOR369C, YBR048W, YOR096W, YBR181C

## Sheet: 8 F
	Region 8 : GO function
GOID	TERM	CORRECTED_PVALUE	UNCORRECTED_PVALUE	NUM_LIST_ANNOTATIONS	LIST_SIZE	TOTAL_NUM_ANNOTATIONS	POPULATION_SIZE	FDR_RATE	EXPECTED_FALSE_POSITIVES	ANNOTATED_GENES
GO:0036094	small molecule binding	8.94944220013577e-05	1.5168546101925e-06	17	51	138	1446	0.00%	0	YNL209W, YJL138C, YKL067W, YJL052W, YHR064C, YER081W, YNL064C, YFL039C, YGL008C, YBL036C, YLL024C, YDR432W, YKR059W, YOL151W, YDR023W, YJR009C, YDL168W
GO:0000166	nucleotide binding	0.000119288	2.02182364428297e-06	16	51	125	1446	0.00%	0	YNL209W, YJL138C, YKL067W, YJL052W, YHR064C, YER081W, YNL064C, YFL039C, YGL008C, YLL024C, YDR432W, YKR059W, YDR023W, YJR009C, YOL151W, YDL168W
GO:0097159	organic cyclic compound binding	0.000119288	2.02182364428297e-06	16	51	125	1446	0.00%	0	YNL209W, YJL138C, YKL067W, YJL052W, YHR064C, YER081W, YNL064C, YFL039C, YGL008C, YLL024C, YDR432W, YKR059W, YDR023W, YJR009C, YOL151W, YDL168W
GO:1901265	nucleoside phosphate binding	0.000119288	2.02182364428297e-06	16	51	125	1446	0.00%	0	YNL209W, YJL138C, YKL067W, YJL052W, YHR064C, YER081W, YNL064C, YFL039C, YGL008C, YLL024C, YDR432W, YKR059W, YDR023W, YJR009C, YOL151W, YDL168W
GO:0003735	structural constituent of ribosome	0.000855199	1.44949005633849e-05	15	51	128	1446	0.00%	0	YDR025W, YLR441C, YLL045C, YGR148C, YLR333C, YML024W, YPR043W, YBL027W, YOR369C, YBR048W, YOR096W, YGL031C, YHL001W, YIL133C, YBR181C
GO:0005198	structural molecule activity	0.00153092	2.5947803518023e-05	16	51	151	1446	0.00%	0	YDR025W, YLR441C, YLL045C, YGR148C, YLR333C, YML024W, YPR043W, YBL027W, YFL039C, YOR369C, YBR048W, YOR096W, YIL133C, YGL031C, YHL001W, YBR181C
GO:0005524	ATP binding	0.00164299	2.7847350514083e-05	10	51	61	1446	0.00%	0	YNL209W, YJL138C, YLL024C, YKL067W, YKR059W, YHR064C, YNL064C, YDR023W, YFL039C, YGL008C
GO:0032559	adenyl ribonucleotide binding	0.00164299	2.7847350514083e-05	10	51	61	1446	0.00%	0	YNL209W, YJL138C, YLL024C, YKL067W, YKR059W, YHR064C, YNL064C, YDR023W, YFL039C, YGL008C
GO:0030554	adenyl nucleotide binding	0.0019071	3.23236488662922e-05	10	51	62	1446	0.00%	0	YNL209W, YJL138C, YLL024C, YKL067W, YKR059W, YHR064C, YNL064C, YDR023W, YFL039C, YGL008C

## Sheet: 8 C
	Region 8 : GO component
GOID	TERM	CORRECTED_PVALUE	UNCORRECTED_PVALUE	NUM_LIST_ANNOTATIONS	LIST_SIZE	TOTAL_NUM_ANNOTATIONS	POPULATION_SIZE	FDR_RATE	EXPECTED_FALSE_POSITIVES	ANNOTATED_GENES
GO:0030529	ribonucleoprotein complex	1.26576849862054e-07	1.60223860584879e-09	26	51	224	1446	0.00%	0	YER002W, YDR025W, YNL209W, YLL045C, YJL138C, YLR333C, YML024W, YHR064C, YKL081W, YKL056C, YIL133C, YGL031C, YHL001W, YPR143W, YLR441C, YGR148C, YJR007W, YLL024C, YDR432W, YPR043W, YKR059W, YBL027W, YOR369C, YBR048W, YOR096W, YBR181C
GO:0005623	cell	2.74794677421435e-07	3.47841363824602e-09	50	51	932	1446	0.00%	0	YLL045C, YNL079C, YKL067W, YHR008C, YJL052W, YJR077C, YNL131W, YKL056C, YKL152C, YNL281W, YHL001W, YGL031C, YPR143W, YBR078W, YLR441C, YKR042W, YDR432W, YKR059W, YJR009C, YOR369C, YBR048W, YOR096W, YDL168W, YBR181C, YDR025W, YER002W, YNL209W, YJL138C, YLR333C, YML024W, YER081W, YHR064C, YIL040W, YNL064C, YKL081W, YBR299W, YFL039C, YGL008C, YIL133C, YNL010W, YGR148C, YJR007W, YLL024C, YIL011W, YPR…
GO:0044464	cell part	2.74794677421435e-07	3.47841363824602e-09	50	51	932	1446	0.00%	0	YLL045C, YNL079C, YKL067W, YHR008C, YJL052W, YJR077C, YNL131W, YKL056C, YKL152C, YNL281W, YHL001W, YGL031C, YPR143W, YBR078W, YLR441C, YKR042W, YDR432W, YKR059W, YJR009C, YOR369C, YBR048W, YOR096W, YDL168W, YBR181C, YDR025W, YER002W, YNL209W, YJL138C, YLR333C, YML024W, YER081W, YHR064C, YIL040W, YNL064C, YKL081W, YBR299W, YFL039C, YGL008C, YIL133C, YNL010W, YGR148C, YJR007W, YLL024C, YIL011W, YPR…
GO:0005737	cytoplasm	4.34964053839995e-06	5.50587409924044e-08	45	51	766	1446	0.00%	0	YLL045C, YNL079C, YKL067W, YHR008C, YJL052W, YJR077C, YNL131W, YKL056C, YKL152C, YNL281W, YHL001W, YGL031C, YBR078W, YLR441C, YKR042W, YDR432W, YKR059W, YJR009C, YOR369C, YBR048W, YOR096W, YDL168W, YBR181C, YDR025W, YNL209W, YJL138C, YLR333C, YML024W, YER081W, YHR064C, YIL040W, YNL064C, YKL081W, YFL039C, YGL008C, YIL133C, YNL010W, YGR148C, YJR007W, YLL024C, YPR043W, YBL027W, YOL151W, YDR023W, YER…
GO:0044424	intracellular part	1.63203426085584e-05	2.06586615298208e-07	47	51	870	1446	0.00%	0	YLL045C, YNL079C, YKL067W, YHR008C, YJL052W, YJR077C, YNL131W, YKL056C, YKL152C, YNL281W, YHL001W, YGL031C, YPR143W, YBR078W, YLR441C, YKR042W, YDR432W, YKR059W, YJR009C, YOR369C, YBR048W, YOR096W, YDL168W, YBR181C, YDR025W, YER002W, YNL209W, YJL138C, YLR333C, YML024W, YER081W, YHR064C, YIL040W, YNL064C, YKL081W, YFL039C, YGL008C, YIL133C, YNL010W, YGR148C, YJR007W, YLL024C, YPR043W, YBL027W, YOL…
GO:0005622	intracellular	1.71378410068562e-05	2.16934696289319e-07	47	51	871	1446	0.00%	0	YLL045C, YNL079C, YKL067W, YHR008C, YJL052W, YJR077C, YNL131W, YKL056C, YKL152C, YNL281W, YHL001W, YGL031C, YPR143W, YBR078W, YLR441C, YKR042W, YDR432W, YKR059W, YJR009C, YOR369C, YBR048W, YOR096W, YDL168W, YBR181C, YDR025W, YER002W, YNL209W, YJL138C, YLR333C, YML024W, YER081W, YHR064C, YIL040W, YNL064C, YKL081W, YFL039C, YGL008C, YIL133C, YNL010W, YGR148C, YJR007W, YLL024C, YPR043W, YBL027W, YOL…
GO:0005840	ribosome	2.79344241647528e-05	3.53600305882947e-07	20	51	173	1446	0.00%	0	YDR025W, YLL045C, YJL138C, YLR333C, YML024W, YKL081W, YKL056C, YGL031C, YHL001W, YIL133C, YLR441C, YGR148C, YJR007W, YPR043W, YKR059W, YBL027W, YOR369C, YBR048W, YOR096W, YBR181C
GO:0044445	cytosolic part	9.6637918656637e-05	1.22326479312199e-06	17	51	136	1446	0.00%	0	YDR025W, YLL045C, YLR333C, YML024W, YNL064C, YGL031C, YHL001W, YIL133C, YLR441C, YGR148C, YLL024C, YPR043W, YBL027W, YBR048W, YOR369C, YOR096W, YBR181C
GO:0005829	cytosol	0.000124964	1.58181661524616e-06	20	51	189	1446	0.00%	0	YDR025W, YLL045C, YKL067W, YLR333C, YML024W, YNL064C, YKL056C, YKL152C, YGL031C, YHL001W, YIL133C, YLR441C, YGR148C, YLL024C, YPR043W, YBL027W, YOR369C, YBR048W, YOR096W, YBR181C
GO:0043228	non-membrane-bounded organelle	0.000139706	1.768435828521e-06	25	51	287	1446	0.00%	0	YER002W, YDR025W, YLL045C, YJL138C, YNL079C, YLR333C, YML024W, YKL081W, YKL056C, YFL039C, YIL133C, YHL001W, YGL031C, YPR143W, YLR441C, YGR148C, YJR007W, YDR432W, YPR043W, YKR059W, YBL027W, YOR369C, YBR048W, YOR096W, YBR181C
GO:0043232	intracellular non-membrane-bounded organelle	0.000139706	1.768435828521e-06	25	51	287	1446	0.00%	0	YER002W, YDR025W, YLL045C, YJL138C, YNL079C, YLR333C, YML024W, YKL081W, YKL056C, YFL039C, YIL133C, YHL001W, YGL031C, YPR143W, YLR441C, YGR148C, YJR007W, YDR432W, YPR043W, YKR059W, YBL027W, YOR369C, YBR048W, YOR096W, YBR181C
GO:0043226	organelle	0.00035143	4.44848143027612e-06	42	51	752	1446	0.00%	0	YLL045C, YNL079C, YKL067W, YHR008C, YJL052W, YJR077C, YNL131W, YKL056C, YKL152C, YNL281W, YHL001W, YGL031C, YPR143W, YBR078W, YLR441C, YKR042W, YDR432W, YKR059W, YJR009C, YOR369C, YBR048W, YOR096W, YDL168W, YBR181C, YDR025W, YER002W, YJL138C, YLR333C, YML024W, YIL040W, YKL081W, YFL039C, YGL008C, YIL133C, YNL010W, YGR148C, YJR007W, YLL024C, YPR043W, YBL027W, YOL151W, YER034W
GO:0043229	intracellular organelle	0.00035143	4.44848143027612e-06	42	51	752	1446	0.00%	0	YLL045C, YNL079C, YKL067W, YHR008C, YJL052W, YJR077C, YNL131W, YKL056C, YKL152C, YNL281W, YHL001W, YGL031C, YPR143W, YBR078W, YLR441C, YKR042W, YDR432W, YKR059W, YJR009C, YOR369C, YBR048W, YOR096W, YDL168W, YBR181C, YDR025W, YER002W, YJL138C, YLR333C, YML024W, YIL040W, YKL081W, YFL039C, YGL008C, YIL133C, YNL010W, YGR148C, YJR007W, YLL024C, YPR043W, YBL027W, YOL151W, YER034W
GO:0032991	macromolecular complex	0.000483452	6.11964143708455e-06	29	51	396	1446	0.00%	0	YER002W, YDR025W, YNL209W, YLL045C, YJL138C, YLR333C, YML024W, YHR064C, YNL131W, YNL064C, YKL081W, YKL056C, YFL039C, YIL133C, YHL001W, YGL031C, YPR143W, YLR441C, YGR148C, YJR007W, YLL024C, YDR432W, YPR043W, YKR059W, YBL027W, YOR369C, YBR048W, YOR096W, YBR181C
GO:0022626	cytosolic ribosome	0.000502065	6.35524775221617e-06	15	51	120	1446	0.00%	0	YDR025W, YLR441C, YLL045C, YGR148C, YLR333C, YML024W, YPR043W, YBL027W, YOR369C, YBR048W, YOR096W, YGL031C, YHL001W, YIL133C, YBR181C
GO:0044444	cytoplasmic part	0.000724065	9.16537651811365e-06	36	51	585	1446	0.00%	0	YLL045C, YNL079C, YKL067W, YHR008C, YJL052W, YJR077C, YNL131W, YKL056C, YKL152C, YHL001W, YGL031C, YBR078W, YLR441C, YKR042W, YKR059W, YJR009C, YOR369C, YBR048W, YOR096W, YDL168W, YBR181C, YDR025W, YJL138C, YLR333C, YML024W, YIL040W, YKL081W, YNL064C, YFL039C, YGL008C, YIL133C, YGR148C, YJR007W, YLL024C, YPR043W, YBL027W
GO:0044391	ribosomal subunit	0.00139213	1.76218920827908e-05	15	51	130	1446	0.00%	0	YDR025W, YLR441C, YLL045C, YGR148C, YLR333C, YML024W, YPR043W, YBL027W, YOR369C, YBR048W, YOR096W, YGL031C, YHL001W, YIL133C, YBR181C

## Sheet: 12 P
	Region 12 : GO process
GOID	TERM	CORRECTED_PVALUE	UNCORRECTED_PVALUE	NUM_LIST_ANNOTATIONS	LIST_SIZE	TOTAL_NUM_ANNOTATIONS	POPULATION_SIZE	FDR_RATE	EXPECTED_FALSE_POSITIVES	ANNOTATED_GENES
GO:0009987	cellular process	5.10744542113638e-20	6.91129285674746e-23	239	284	863	1446	0.00%	0	YLR325C, YDL136W, YDL014W, YDR099W, YHL034C, YPL130W, YOR234C, YCR009C, YBL087C, YDL082W, YBR249C, YJR133W, YER117W, YBR011C, YKR057W, YBR127C, YBL021C, YMR081C, YLR303W, YPL131W, YDR225W, YMR183C, YGR284C, YOL111C, YJL172W, YHR038W, YML063W, YGL123W, YIL069C, YBR082C, YJR025C, YDR502C, YMR142C, YDR072C, YHL040C, YJL159W, YLR134W, YPL038W, YGL210W, YDL081C, YHR089C, YPL240C, YBL003C, YJR070C, YHR…
GO:0009058	biosynthetic process	4.93720035643587e-18	6.68092064470348e-21	145	284	402	1446	0.00%	0	YLR325C, YDL136W, YDR099W, YHL034C, YOR234C, YBL087C, YDL082W, YBR249C, YJR133W, YER117W, YKR057W, YBL021C, YLR303W, YPL131W, YDR225W, YHR038W, YML063W, YGL123W, YIL069C, YJR025C, YDR502C, YMR142C, YDR072C, YLR134W, YPL038W, YDL081C, YPL240C, YJR070C, YHR190W, YLR192C, YIR034C, YBR189W, YNL220W, YMR230W, YGL037C, YHR021C, YGL103W, YNL096C, YEL054C, YJL190C, YDR064W, YJR105W, YGL147C, YKL117W, YDL…
GO:0044237	cellular metabolic process	2.85935842572317e-17	3.86922655713555e-20	197	284	653	1446	0.00%	0	YLR325C, YDL136W, YDL014W, YDR099W, YHL034C, YOR234C, YBL087C, YDL082W, YBR249C, YJR133W, YER117W, YBR011C, YKR057W, YBR127C, YBL021C, YMR081C, YLR303W, YPL131W, YDR225W, YJL172W, YHR038W, YML063W, YGL123W, YIL069C, YBR082C, YJR025C, YDR502C, YMR142C, YDR072C, YLR134W, YPL038W, YDL081C, YHR089C, YPL240C, YBL003C, YJR070C, YHR190W, YLR192C, YIR034C, YDR510W, YBR189W, YNL220W, YMR230W, YGL037C, YHR…
GO:0044249	cellular biosynthetic process	1.85233163120573e-16	2.50653806658421e-19	137	284	380	1446	0.00%	0	YLR325C, YDL136W, YDR099W, YHL034C, YOR234C, YBL087C, YDL082W, YBR249C, YJR133W, YER117W, YKR057W, YBL021C, YLR303W, YPL131W, YDR225W, YHR038W, YML063W, YGL123W, YIL069C, YJR025C, YDR502C, YMR142C, YDR072C, YPL038W, YDL081C, YPL240C, YJR070C, YHR190W, YLR192C, YIR034C, YBR189W, YNL220W, YMR230W, YGL037C, YHR021C, YGL103W, YNL096C, YEL054C, YJL190C, YDR064W, YJR105W, YGL147C, YKL117W, YDL182W, YJL…
GO:0044238	primary metabolic process	2.42178598951385e-16	3.27711229974811e-19	187	284	611	1446	0.00%	0	YLR325C, YDL136W, YDL014W, YDR099W, YHL034C, YOR234C, YBL087C, YDL082W, YBR249C, YJR133W, YER117W, YKR057W, YBR127C, YBL021C, YLR303W, YPL131W, YDR225W, YJL172W, YHR038W, YML063W, YGL123W, YIL069C, YBR082C, YJR025C, YDR502C, YMR142C, YDR072C, YLR134W, YPL038W, YDL081C, YGL259W, YHR089C, YPL240C, YBL003C, YJR070C, YHR190W, YLR192C, YIR034C, YDR510W, YBR189W, YNL220W, YMR230W, YGL037C, YHR021C, YGL…
GO:0008152	metabolic process	4.85062419408818e-16	6.56376751568089e-19	202	284	691	1446	0.00%	0	YLR325C, YDL136W, YDL014W, YDR099W, YHL034C, YOR234C, YBL087C, YDL082W, YBR249C, YJR133W, YER117W, YBR011C, YKR057W, YBR127C, YBL021C, YMR081C, YLR303W, YPL131W, YDR225W, YJL172W, YHR038W, YML063W, YGL123W, YIL069C, YBR082C, YJR025C, YDR502C, YMR142C, YDR072C, YLR134W, YPL038W, YDL081C, YGL259W, YHR089C, YPL240C, YBL003C, YJR070C, YHR190W, YLR192C, YIR034C, YDR510W, YBR189W, YNL220W, YMR230W, YGL…
GO:0002181	cytoplasmic translation	2.69292108294131e-11	3.64400687813438e-14	57	284	115	1446	0.00%	0	YLR325C, YGL103W, YNL096C, YEL054C, YDL136W, YLR061W, YOL120C, YJL190C, YDR064W, YOR234C, YGL147C, YBL087C, YDL082W, YPR163C, YJL177W, YIL148W, YHL033C, YER117W, YKR057W, YPL131W, YDL191W, YPL081W, YNL301C, YLR075W, YML063W, YDR471W, YIL069C, YER131W, YMR142C, YML026C, YDL083C, YPR102C, YDL081C, YDR450W, YDR447C, YHR203C, YOR293W, YGR034W, YHR141C, YMR242C, YLR192C, YLR448W, YGL189C, YOR063W, YML…
GO:0006412	translation	9.87418919470161e-11	1.33615550672552e-13	80	284	197	1446	0.00%	0	YLR325C, YDL136W, YLR061W, YOL120C, YHL034C, YOR234C, YBL087C, YDL082W, YPR163C, YHL033C, YER117W, YKR057W, YPL131W, YDR037W, YHR020W, YHR038W, YMR116C, YML063W, YGL123W, YIL069C, YMR142C, YDL083C, YMR260C, YDL081C, YHR203C, YDR447C, YPR132W, YPR041W, YLR192C, YLR448W, YBR189W, YOR103C, YMR230W, YKL006W, YKL156W, YHR021C, YGL103W, YEL054C, YNL096C, YDR064W, YJL190C, YGL245W, YGL147C, YIL148W, YJL…
GO:0044267	cellular protein metabolic process	4.12066501034205e-10	5.57600136717463e-13	106	284	303	1446	0.00%	0	YMR186W, YLR325C, YDL136W, YLR061W, YDR099W, YOL120C, YHL034C, YOR234C, YJL173C, YBL087C, YDL082W, YPR163C, YHL033C, YER117W, YKR057W, YPL131W, YDR037W, YNL032W, YHR020W, YJL172W, YBR258C, YML074C, YHR038W, YMR116C, YPL154C, YML063W, YGL123W, YIL069C, YBR082C, YMR142C, YDL083C, YMR260C, YDL081C, YHR203C, YDR447C, YPL240C, YJR070C, YPR132W, YPR041W, YLR192C, YLR448W, YJL151C, YDR510W, YBR189W, YPL…
GO:0034645	cellular macromolecule biosynthetic process	4.52089541690213e-10	6.11758513789192e-13	101	284	283	1446	0.00%	0	YLR325C, YDL136W, YLR061W, YDR099W, YPL127C, YOL120C, YHL034C, YOR234C, YJL173C, YBL087C, YDL082W, YPR163C, YHL033C, YER117W, YKR057W, YBL021C, YPL131W, YDR225W, YDR037W, YKR058W, YHR020W, YHR038W, YMR116C, YML063W, YGL123W, YBR154C, YIL069C, YMR142C, YDL083C, YPL038W, YMR260C, YDL081C, YAL068C, YHR203C, YDR447C, YPL240C, YPR132W, YPR041W, YLR192C, YKL035W, YLR448W, YBR189W, YPL037C, YOR103C, YMR…
GO:0009059	macromolecule biosynthetic process	5.93080187086514e-10	8.02544231510845e-13	101	284	284	1446	0.00%	0	YLR325C, YDL136W, YLR061W, YDR099W, YPL127C, YOL120C, YHL034C, YOR234C, YJL173C, YBL087C, YDL082W, YPR163C, YHL033C, YER117W, YKR057W, YBL021C, YPL131W, YDR225W, YDR037W, YKR058W, YHR020W, YHR038W, YMR116C, YML063W, YGL123W, YBR154C, YIL069C, YMR142C, YDL083C, YPL038W, YMR260C, YDL081C, YAL068C, YHR203C, YDR447C, YPL240C, YPR132W, YPR041W, YLR192C, YKL035W, YLR448W, YBR189W, YPL037C, YOR103C, YMR…
GO:0019538	protein metabolic process	5.0116399132731e-09	6.78165076220988e-12	107	284	317	1446	0.00%	0	YMR186W, YLR325C, YDL136W, YLR061W, YDR099W, YOL120C, YHL034C, YOR234C, YJL173C, YBL087C, YDL082W, YPR163C, YHL033C, YER117W, YKR057W, YPL131W, YDR037W, YNL032W, YHR020W, YJL172W, YBR258C, YML074C, YHR038W, YMR116C, YPL154C, YML063W, YGL123W, YIL069C, YBR082C, YMR142C, YDL083C, YMR260C, YDL081C, YGL259W, YHR203C, YDR447C, YPL240C, YJR070C, YPR132W, YPR041W, YLR192C, YLR448W, YJL151C, YDR510W, YBR…
GO:0044260	cellular macromolecule metabolic process	1.42142415461818e-08	1.92344269907738e-11	133	284	435	1446	0.00%	0	YLR325C, YDL136W, YDL014W, YDR099W, YHL034C, YOR234C, YBL087C, YDL082W, YER117W, YKR057W, YBL021C, YPL131W, YDR225W, YJL172W, YHR038W, YML063W, YGL123W, YIL069C, YBR082C, YMR142C, YPL038W, YDL081C, YHR089C, YPL240C, YBL003C, YJR070C, YLR192C, YDR510W, YBR189W, YMR230W, YGL037C, YHR021C, YGL103W, YNL096C, YDL208W, YEL054C, YJL190C, YDR064W, YGL147C, YKL117W, YOR310C, YJL177W, YIL148W, YDR462W, YPR…
GO:0022613	ribonucleoprotein complex biogenesis	5.56956669909968e-08	7.53662611515518e-11	53	284	119	1446	0.00%	0	YMR186W, YNL096C, YEL054C, YDL208W, YDL136W, YDL014W, YDR064W, YPL239W, YDR361C, YOR310C, YIL148W, YHL033C, YKR057W, YPR016C, YPL131W, YDL191W, YPL081W, YKL009W, YLR075W, YML063W, YGL123W, YIL069C, YGR118W, YER131W, YNL112W, YDL083C, YML026C, YPR102C, YDR450W, YMR268C, YEL026W, YDR447C, YHR089C, YPL240C, YOR293W, YKL172W, YPR132W, YPR041W, YOR294W, YLR192C, YGL189C, YLR448W, YOR063W, YML073C, YBR…
GO:0010467	gene expression	8.74447929129851e-08	1.18328542507422e-10	106	284	325	1446	0.00%	0	YLR325C, YDL136W, YDL014W, YLR061W, YPL127C, YOL120C, YHL034C, YOR234C, YBL087C, YDL082W, YPR163C, YHL033C, YER117W, YKR057W, YBL021C, YPL131W, YDR225W, YDR037W, YHR020W, YHR038W, YMR116C, YML063W, YGL123W, YBR154C, YIL069C, YMR142C, YDL083C, YPL038W, YMR260C, YDL081C, YAL068C, YEL026W, YHR203C, YHR089C, YDR447C, YPR132W, YPR041W, YOR294W, YLR192C, YLR448W, YBR189W, YPL037C, YOR103C, YKR081C, YMR…
GO:0043170	macromolecule metabolic process	1.66938651600586e-07	2.2589804005492e-10	134	284	452	1446	0.00%	0	YLR325C, YDL136W, YDL014W, YDR099W, YHL034C, YOR234C, YBL087C, YDL082W, YER117W, YKR057W, YBL021C, YPL131W, YDR225W, YJL172W, YHR038W, YML063W, YGL123W, YIL069C, YBR082C, YMR142C, YPL038W, YDL081C, YGL259W, YHR089C, YPL240C, YBL003C, YJR070C, YLR192C, YDR510W, YBR189W, YMR230W, YGL037C, YHR021C, YGL103W, YNL096C, YDL208W, YEL054C, YJL190C, YDR064W, YGL147C, YKL117W, YOR310C, YJL177W, YIL148W, YDR…
GO:0042254	ribosome biogenesis	2.86972207786713e-07	3.88325044366324e-10	50	284	113	1446	0.00%	0	YNL096C, YEL054C, YDL208W, YDL136W, YDL014W, YDR064W, YPL239W, YDR361C, YOR310C, YIL148W, YHL033C, YKR057W, YPR016C, YPL131W, YDL191W, YPL081W, YKL009W, YLR075W, YML063W, YGL123W, YIL069C, YGR118W, YER131W, YNL112W, YDL083C, YML026C, YPR102C, YDR450W, YEL026W, YDR447C, YHR089C, YOR293W, YKL172W, YPR132W, YPR041W, YOR294W, YLR192C, YGL189C, YLR448W, YOR063W, YML073C, YBR189W, YOL127W, YMR143W, YKR…
GO:0071843	cellular component biogenesis at cellular level	8.52027460059788e-07	1.15294649534477e-09	58	284	144	1446	0.00%	0	YMR186W, YNL096C, YEL054C, YDL208W, YDL136W, YDL014W, YDR099W, YDR064W, YPL239W, YPL130W, YDR361C, YOR310C, YIL148W, YHL033C, YKR057W, YPR016C, YPL131W, YDL055C, YDL191W, YPL081W, YKL009W, YLR075W, YML063W, YGL123W, YIL069C, YGR118W, YER131W, YNL112W, YML026C, YDL083C, YPR102C, YDR450W, YMR268C, YEL026W, YDR447C, YHR089C, YPL240C, YOR293W, YKL172W, YPR132W, YPR041W, YOR294W, YLR192C, YLR448W, YGL…
GO:0006807	nitrogen compound metabolic process	4.46041546938241e-06	6.035744884144e-09	93	284	288	1446	0.00%	0	YMR186W, YDL136W, YDL014W, YDR099W, YPL127C, YJL173C, YJR133W, YJR069C, YKR057W, YBL021C, YBR127C, YMR315W, YDR225W, YDR037W, YGL040C, YHR020W, YJL172W, YMR170C, YML063W, YGL123W, YBR154C, YIL069C, YJR025C, YDR502C, YDL083C, YLR134W, YPL038W, YAL068C, YEL026W, YHR089C, YPL240C, YBL003C, YPR132W, YPR041W, YOR294W, YLR192C, YKL035W, YBR189W, YPL037C, YNL220W, YKR081C, YGL037C, YKL156W, YHR021C, YNL…
GO:0034641	cellular nitrogen compound metabolic process	4.65883217018617e-06	6.30423838996775e-09	92	284	284	1446	0.00%	0	YMR186W, YDL136W, YDL014W, YDR099W, YPL127C, YJL173C, YJR133W, YJR069C, YKR057W, YBL021C, YBR127C, YMR315W, YDR225W, YDR037W, YGL040C, YHR020W, YMR170C, YML063W, YGL123W, YBR154C, YIL069C, YJR025C, YDR502C, YDL083C, YLR134W, YPL038W, YAL068C, YEL026W, YHR089C, YPL240C, YBL003C, YPR132W, YPR041W, YOR294W, YLR192C, YKL035W, YBR189W, YPL037C, YNL220W, YKR081C, YGL037C, YKL156W, YHR021C, YNL096C, YBL…
GO:0006139	nucleobase-containing compound metabolic process	4.1062193435444e-05	5.55645378016833e-08	85	284	265	1446	0.00%	0	YMR186W, YDL136W, YDL014W, YDR099W, YPL127C, YJL173C, YJR133W, YJR069C, YKR057W, YBL021C, YBR127C, YMR315W, YDR225W, YDR037W, YHR020W, YML063W, YGL123W, YBR154C, YIL069C, YJR025C, YDR502C, YDL083C, YPL038W, YAL068C, YEL026W, YHR089C, YPL240C, YBL003C, YPR132W, YPR041W, YOR294W, YLR192C, YKL035W, YBR189W, YPL037C, YNL220W, YKR081C, YGL037C, YKL156W, YHR021C, YNL096C, YBL025W, YDL208W, YDR064W, YGL…
GO:0009066	aspartate family amino acid metabolic process	0.000124714	1.68760841156627e-07	12	284	14	1446	0.00%	0	YPR145W, YJR139C, YEL046C, YIR034C, YJR010W, YNR050C, YCR053W, YDL182W, YLR303W, YLR180W, YER043C, YDR502C
GO:0044281	small molecule metabolic process	0.000276743	3.74483180958197e-07	62	284	180	1446	0.00%	0	YPR145W, YLR044C, YGL245W, YJR105W, YPR074C, YBR249C, YJR133W, YDL182W, YLR354C, YJR069C, YBR127C, YOL086C, YMR315W, YLR303W, YGL055W, YDR037W, YDL055C, YJR139C, YNL332W, YJR010W, YHR183W, YHR020W, YBR121C, YMR303C, YNR050C, YNL117W, YMR170C, YCR053W, YBR039W, YML008C, YJR025C, YDR502C, YDL124W, YKL192C, YKL085W, YKL150W, YLR134W, YPL038W, YPR069C, YGR175C, YJR070C, YER043C, YHR190W, YOR074C, YHR…
GO:0044085	cellular component biogenesis	0.0016942	2.29255921503645e-06	70	284	221	1446	0.00%	0	YMR186W, YDL136W, YDL014W, YDR099W, YPL127C, YPL130W, YCR009C, YDR361C, YHL033C, YGL106W, YKR057W, YPL131W, YDR225W, YMR183C, YML063W, YGL123W, YIL069C, YDL083C, YEL026W, YDR447C, YHR089C, YPL240C, YBL003C, YPR132W, YPR041W, YOR294W, YLR192C, YLR448W, YKL096W, YBR189W, YKR081C, YMR230W, YBR148W, YKL156W, YHR021C, YDL208W, YEL054C, YNL096C, YDR064W, YPL239W, YOR310C, YIL148W, YBR173C, YPR016C, YDR…
GO:0000462	maturation of SSU-rRNA from tricistronic rRNA transcript (SSU-rRNA, 5.8S rRNA, LSU-rRNA)	0.0018174	2.45926343219009e-06	20	284	37	1446	0.00%	0	YML026C, YDL083C, YDR064W, YDR450W, YOR310C, YEL026W, YKR057W, YPR132W, YLR192C, YOR294W, YPL081W, YBR189W, YMR143W, YER074W, YML063W, YKL156W, YCR031C, YIL069C, YHR021C, YGR118W
GO:0042274	ribosomal small subunit biogenesis	0.00299459	4.05222516659289e-06	23	284	47	1446	0.00%	0	YNL096C, YML026C, YDL083C, YDR064W, YPL239W, YDR450W, YOR310C, YEL026W, YDR447C, YKR057W, YPR132W, YOR294W, YLR192C, YPL081W, YBR189W, YMR143W, YER074W, YML063W, YKL156W, YCR031C, YIL069C, YGR118W, YHR021C
GO:0044283	small molecule biosynthetic process	0.00320937	4.34285084983721e-06	30	284	70	1446	0.00%	0	YPR145W, YLR044C, YKL192C, YKL150W, YLR134W, YBR249C, YDL182W, YPR069C, YGR175C, YOL086C, YLR303W, YJR070C, YHR190W, YGL055W, YHR018C, YEL046C, YJR139C, YNL332W, YIR034C, YJR010W, YMR303C, YNR050C, YMR170C, YCR053W, YAL012W, YOR323C, YLR180W, YML008C, YGR155W, YDR502C
GO:0022618	ribonucleoprotein complex assembly	0.00528831	7.15603189873626e-06	19	284	36	1446	0.00%	0	YMR186W, YEL054C, YPR102C, YMR268C, YDR447C, YPL240C, YPR016C, YPL131W, YPR041W, YLR448W, YML073C, YOR063W, YKL009W, YKR081C, YOL127W, YLR075W, YKL156W, YCR031C, YHR021C
GO:0071826	ribonucleoprotein complex subunit organization	0.00528831	7.15603189873626e-06	19	284	36	1446	0.00%	0	YMR186W, YEL054C, YPR102C, YMR268C, YDR447C, YPL240C, YPR016C, YPL131W, YPR041W, YLR448W, YML073C, YOR063W, YKL009W, YKR081C, YOL127W, YLR075W, YKL156W, YCR031C, YHR021C
GO:0030490	maturation of SSU-rRNA	0.00533978	7.22568618624005e-06	20	284	39	1446	0.00%	0	YML026C, YDL083C, YDR064W, YDR450W, YOR310C, YEL026W, YKR057W, YPR132W, YLR192C, YOR294W, YPL081W, YBR189W, YMR143W, YER074W, YML063W, YKL156W, YCR031C, YIL069C, YHR021C, YGR118W
GO:0006520	cellular amino acid metabolic process	0.00646441	8.74751068329853e-06	30	284	72	1446	0.00%	0	YPR145W, YLR044C, YGL245W, YLR134W, YBR249C, YPL038W, YDL182W, YPR069C, YOL086C, YLR303W, YJR070C, YER043C, YDR037W, YHR018C, YJR139C, YEL046C, YIR034C, YHR020W, YJR010W, YBR121C, YMR303C, YNR050C, YMR170C, YCR053W, YAL012W, YOR323C, YNL135C, YLR180W, YDR502C, YGR155W

[truncated: 5 more sheets: 12 F, 12 C, 16 P, 16 F, 16 C]
